# Supplementary material for: A network-based approach reveals long non-coding RNAs associated with disease activity in lupus nephritis: key pathways for flare and potential biomarkers to be used as liquid biopsies
Source: Front Immunol. 2023 Jul 5;14:1203848. doi: 10.3389/fimmu.2023.1203848 (PMC10355154; doi:10.3389/fimmu.2023.1203848)
Supplement: Supplementary file 7 [file Table_4.xlsx]

## Sheet: Suppl. Table 4
Supplementary Table 4. List of experimentally validated miRNA targets of FAM30A and MIR600HG in kidney tissue as retrieved by LncActDB
FAM30A miRNA list	MIR600HG miRNA list
hsa-miR-34b-5p	hsa-miR-432-5p
hsa-miR-449b-5p	hsa-miR-16-5p
hsa-miR-6835-3p	hsa-miR-6805-3p
hsa-miR-29c-3p	hsa-miR-1913
hsa-miR-324-5p	hsa-miR-1252-5p
hsa-miR-449c-5p	hsa-miR-483-3p
hsa-miR-497-5p	hsa-miR-15b-5p
hsa-miR-449a	hsa-miR-195-5p
hsa-miR-29b-3p	hsa-miR-326
hsa-miR-330-3p	hsa-miR-2467-3p
hsa-miR-3612	hsa-miR-199a-5p
hsa-miR-2682-5p	hsa-miR-665
hsa-miR-29a-3p	hsa-miR-6838-5p
hsa-miR-34a-5p	hsa-miR-199b-5p
hsa-miR-424-5p	hsa-miR-5000-3p
hsa-miR-650	hsa-miR-2355-5p
hsa-miR-6838-5p	hsa-miR-411-5p
hsa-miR-16-5p	hsa-miR-424-5p
hsa-miR-150-5p	hsa-miR-455-3p
hsa-miR-15a-5p	hsa-miR-545-3p
hsa-miR-15b-5p	hsa-miR-887-3p
hsa-miR-34c-5p	hsa-miR-15a-5p
hsa-miR-195-5p	hsa-miR-490-3p
hsa-miR-515-5p	hsa-miR-4436a
hsa-miR-151a-3p	hsa-miR-497-5p
hsa-miR-642a-5p	hsa-miR-4640-3p
hsa-miR-18a-5p	hsa-miR-330-5p
hsa-miR-6866-3p	hsa-miR-576-5p
hsa-miR-204-5p	hsa-miR-1197
hsa-miR-873-5p	hsa-miR-1286
hsa-miR-519e-5p	hsa-miR-532-3p
hsa-miR-516b-5p	hsa-miR-4731-5p
hsa-miR-18b-5p	hsa-miR-670-5p
hsa-miR-211-5p	hsa-miR-744-5p
hsa-miR-4735-3p	hsa-miR-1306-5p
hsa-miR-103a-3p	hsa-miR-296-3p
hsa-miR-188-5p	hsa-miR-380-3p
hsa-miR-2116-3p	hsa-miR-3150b-3p
hsa-miR-107	hsa-miR-4784
hsa-miR-3121-3p	hsa-miR-328-3p
hsa-miR-520f-3p	hsa-miR-324-3p
hsa-miR-6720-5p	hsa-miR-1247-5p
hsa-miR-6512-3p	hsa-miR-6720-5p
	hsa-miR-3064-5p
	hsa-miR-6512-3p
	hsa-miR-6504-5p
	hsa-miR-140-3p
	hsa-miR-191-5p
	hsa-miR-3194-5p
	hsa-miR-541-5p
	hsa-miR-4677-3p
	hsa-miR-3189-3p
	hsa-miR-664b-5p
