# Supplementary material for: A network-based approach reveals long non-coding RNAs associated with disease activity in lupus nephritis: key pathways for flare and potential biomarkers to be used as liquid biopsies
Source: Front Immunol. 2023 Jul 5;14:1203848. doi: 10.3389/fimmu.2023.1203848 (PMC10355154; doi:10.3389/fimmu.2023.1203848)
Supplement: Supplementary file 8 [file Table_5.xlsx]

## Sheet: Suppl. Table 5
Supplementary Table 5. List of experimentally validated miRNA-mRNA interaction pairs as retrieved by miRwalk using FAM30A miRNA and MIR600HG miRNA lists
FAM30A miRNA interaction list		MIR600HG miRNA interaction list
miRNA	genesymbol	miRNA	genesymbol
hsa-miR-103a-3p	PPIG	hsa-miR-1197	RHBDD1
hsa-miR-103a-3p	FMC1	hsa-miR-1197	CDKN1A
hsa-miR-103a-3p	PLEKHA1	hsa-miR-1197	PLEKHM1
hsa-miR-103a-3p	DYRK2	hsa-miR-1197	CEACAM19
hsa-miR-103a-3p	VCAN	hsa-miR-1197	EDC3
hsa-miR-103a-3p	ZNF623	hsa-miR-1197	SETD5
hsa-miR-103a-3p	SHOC2	hsa-miR-1197	BZW1
hsa-miR-103a-3p	DNAJC10	hsa-miR-1247-5p	TCF20
hsa-miR-103a-3p	MEF2D	hsa-miR-1247-5p	EFHD2
hsa-miR-103a-3p	EPC1	hsa-miR-1252-5p	ORC4
hsa-miR-103a-3p	CCNT1	hsa-miR-1286	SNX29
hsa-miR-103a-3p	MDM4	hsa-miR-1286	MGRN1
hsa-miR-103a-3p	ARL4C	hsa-miR-1286	RANGAP1
hsa-miR-103a-3p	STK40	hsa-miR-1286	ENOX2
hsa-miR-103a-3p	CDV3	hsa-miR-1286	BLOC1S6
hsa-miR-103a-3p	CCDC83	hsa-miR-1286	SPATA5
hsa-miR-103a-3p	RNF217	hsa-miR-1286	DCP2
hsa-miR-103a-3p	TPD52	hsa-miR-1286	AKR1A1
hsa-miR-103a-3p	ZDHHC16	hsa-miR-1286	KCNH2
hsa-miR-103a-3p	SON	hsa-miR-1286	CMTM4
hsa-miR-103a-3p	TRIM35	hsa-miR-1286	RNF38
hsa-miR-103a-3p	PHC3	hsa-miR-1286	SHISA6
hsa-miR-103a-3p	AGO1	hsa-miR-1286	HIC2
hsa-miR-103a-3p	C1orf21	hsa-miR-1286	ATP6AP1
hsa-miR-103a-3p	NDEL1	hsa-miR-1286	TNRC6B
hsa-miR-103a-3p	GABARAPL1	hsa-miR-1286	JADE2
hsa-miR-103a-3p	RAMAC	hsa-miR-1286	CBX8
hsa-miR-103a-3p	KATNAL1	hsa-miR-1286	TRMT5
hsa-miR-103a-3p	PURB	hsa-miR-1286	TEAD1
hsa-miR-103a-3p	NAA15	hsa-miR-1286	GPATCH3
hsa-miR-103a-3p	SYNRG	hsa-miR-1286	RUSF1
hsa-miR-103a-3p	CREB1	hsa-miR-1286	CLU
hsa-miR-103a-3p	MPLKIP	hsa-miR-1286	CNBP
hsa-miR-103a-3p	FLCN	hsa-miR-1286	MECP2
hsa-miR-103a-3p	PABIR2	hsa-miR-1286	FXYD6
hsa-miR-103a-3p	SVIP	hsa-miR-1306-5p	ZBTB20
hsa-miR-103a-3p	ZNF585B	hsa-miR-1306-5p	KCND3
hsa-miR-103a-3p	ZNF449	hsa-miR-1306-5p	SUGT1
hsa-miR-103a-3p	MTMR3	hsa-miR-1306-5p	CISD3
hsa-miR-103a-3p	NUP50	hsa-miR-1306-5p	FBXO44
hsa-miR-103a-3p	CAMKK2	hsa-miR-1306-5p	MAPKBP1
hsa-miR-103a-3p	RUNX1T1	hsa-miR-1306-5p	PPP1R12C
hsa-miR-103a-3p	PIK3R1	hsa-miR-1306-5p	ETF1
hsa-miR-103a-3p	ORC4	hsa-miR-1306-5p	A2ML1
hsa-miR-103a-3p	CPEB2	hsa-miR-1306-5p	ZKSCAN1
hsa-miR-103a-3p	LBR	hsa-miR-1306-5p	PEA15
hsa-miR-103a-3p	CNNM2	hsa-miR-1306-5p	NDST1
hsa-miR-103a-3p	AVL9	hsa-miR-1306-5p	CCDC134
hsa-miR-103a-3p	GLP2R	hsa-miR-1306-5p	GRWD1
hsa-miR-103a-3p	RPRD1B	hsa-miR-1306-5p	PCDH11Y
hsa-miR-103a-3p	SETD1B	hsa-miR-1306-5p	BRD4
hsa-miR-103a-3p	MPDU1	hsa-miR-1306-5p	ZNF431
hsa-miR-103a-3p	SLC25A39	hsa-miR-1306-5p	MBOAT2
hsa-miR-103a-3p	HIC2	hsa-miR-1306-5p	CXorf38
hsa-miR-103a-3p	ATG14	hsa-miR-1306-5p	APOL1
hsa-miR-103a-3p	TMCC1	hsa-miR-1306-5p	APCDD1
hsa-miR-103a-3p	FAM9C	hsa-miR-1306-5p	CNKSR3
hsa-miR-103a-3p	UTP25	hsa-miR-1306-5p	TRIM65
hsa-miR-103a-3p	TSC22D2	hsa-miR-1306-5p	RIMKLA
hsa-miR-103a-3p	JOSD1	hsa-miR-1306-5p	TMEM167A
hsa-miR-103a-3p	HELZ	hsa-miR-1306-5p	RNF14
hsa-miR-103a-3p	CPEB3	hsa-miR-1306-5p	CPLX2
hsa-miR-103a-3p	ENPP4	hsa-miR-1306-5p	NRL
hsa-miR-103a-3p	TNRC6B	hsa-miR-1306-5p	GJB1
hsa-miR-103a-3p	TBC1D12	hsa-miR-1306-5p	ALDH1L2
hsa-miR-103a-3p	DNAJC9	hsa-miR-1306-5p	SRGAP1
hsa-miR-103a-3p	SUN2	hsa-miR-1306-5p	MRPL36
hsa-miR-103a-3p	RSL1D1	hsa-miR-1306-5p	ZBTB16
hsa-miR-103a-3p	DESI1	hsa-miR-1306-5p	WAPL
hsa-miR-103a-3p	PPIL1	hsa-miR-1306-5p	POFUT1
hsa-miR-103a-3p	CAB39	hsa-miR-1306-5p	CDC42BPG
hsa-miR-103a-3p	UBE2R2	hsa-miR-1306-5p	CYCS
hsa-miR-103a-3p	C2orf42	hsa-miR-1306-5p	SORCS2
hsa-miR-103a-3p	ARGLU1	hsa-miR-1306-5p	KIAA1549
hsa-miR-103a-3p	EXD2	hsa-miR-1306-5p	MRPS14
hsa-miR-103a-3p	RBBP6	hsa-miR-1306-5p	SMOC1
hsa-miR-103a-3p	EML4	hsa-miR-1306-5p	AGO3
hsa-miR-103a-3p	UBFD1	hsa-miR-1306-5p	RAB11FIP1
hsa-miR-103a-3p	CDC42SE2	hsa-miR-1306-5p	KCNN1
hsa-miR-103a-3p	SLC39A10	hsa-miR-1306-5p	ABLIM1
hsa-miR-103a-3p	RUSF1	hsa-miR-1306-5p	MCC
hsa-miR-103a-3p	ZBTB10	hsa-miR-1306-5p	CSRP1
hsa-miR-103a-3p	HAUS3	hsa-miR-1306-5p	TTC4
hsa-miR-103a-3p	YRDC	hsa-miR-1306-5p	DIAPH1
hsa-miR-103a-3p	ELK4	hsa-miR-1306-5p	PTK6
hsa-miR-103a-3p	FGF2	hsa-miR-1306-5p	FADS1
hsa-miR-103a-3p	PAFAH1B2	hsa-miR-1306-5p	ALG1
hsa-miR-103a-3p	PDK4	hsa-miR-1306-5p	NKX6-3
hsa-miR-103a-3p	PPP2CA	hsa-miR-1306-5p	SLC4A1
hsa-miR-103a-3p	SALL1	hsa-miR-1306-5p	ZNF829
hsa-miR-103a-3p	TK1	hsa-miR-1306-5p	IKZF2
hsa-miR-103a-3p	SMARCA5	hsa-miR-1306-5p	C6orf132
hsa-miR-103a-3p	DVL1	hsa-miR-140-3p	CLDND1
hsa-miR-103a-3p	SH3BP5	hsa-miR-140-3p	CDK6
hsa-miR-103a-3p	KCNC4	hsa-miR-140-3p	GDNF
hsa-miR-103a-3p	KIF5A	hsa-miR-140-3p	VKORC1L1
hsa-miR-103a-3p	ABL2	hsa-miR-140-3p	TTC39C
hsa-miR-103a-3p	IFNGR2	hsa-miR-140-3p	MAX
hsa-miR-103a-3p	ACTR2	hsa-miR-140-3p	ZDHHC23
hsa-miR-103a-3p	PURA	hsa-miR-140-3p	CHRDL1
hsa-miR-103a-3p	MTF1	hsa-miR-140-3p	NUP50
hsa-miR-103a-3p	CAPZA2	hsa-miR-140-3p	SLC24A4
hsa-miR-103a-3p	USP15	hsa-miR-140-3p	PITPNC1
hsa-miR-103a-3p	GNAI3	hsa-miR-140-3p	CDC25A
hsa-miR-103a-3p	ZHX1	hsa-miR-140-3p	PLCL1
hsa-miR-103a-3p	STK38	hsa-miR-140-3p	CTDSPL2
hsa-miR-103a-3p	TLK1	hsa-miR-140-3p	GRAMD4
hsa-miR-103a-3p	G3BP2	hsa-miR-140-3p	KIAA0040
hsa-miR-103a-3p	NRBP1	hsa-miR-140-3p	DAZAP2
hsa-miR-103a-3p	LAMP2	hsa-miR-140-3p	VASH1
hsa-miR-103a-3p	GGA3	hsa-miR-140-3p	ADGRL1
hsa-miR-103a-3p	C16orf72	hsa-miR-140-3p	SENP3
hsa-miR-103a-3p	CCNE1	hsa-miR-140-3p	COMMD2
hsa-miR-103a-3p	SLC6A9	hsa-miR-140-3p	TBC1D15
hsa-miR-103a-3p	SNCG	hsa-miR-140-3p	NFYA
hsa-miR-103a-3p	LCOR	hsa-miR-140-3p	WEE1
hsa-miR-103a-3p	PDE4D	hsa-miR-140-3p	ZNF207
hsa-miR-103a-3p	POLD3	hsa-miR-140-3p	NRIP1
hsa-miR-103a-3p	GNAT1	hsa-miR-140-3p	PSMG1
hsa-miR-103a-3p	HPRT1	hsa-miR-140-3p	ABL2
hsa-miR-103a-3p	PTEN	hsa-miR-140-3p	HMGN2
hsa-miR-103a-3p	RS1	hsa-miR-140-3p	SS18
hsa-miR-103a-3p	LRIF1	hsa-miR-140-3p	EMC8
hsa-miR-103a-3p	ITM2C	hsa-miR-140-3p	ATP8A1
hsa-miR-103a-3p	ZNF284	hsa-miR-140-3p	ZER1
hsa-miR-103a-3p	C20orf27	hsa-miR-140-3p	TADA3
hsa-miR-103a-3p	ATG9A	hsa-miR-140-3p	NEBL
hsa-miR-103a-3p	ZBTB34	hsa-miR-140-3p	BTG2
hsa-miR-103a-3p	ADAM10	hsa-miR-140-3p	RAB31
hsa-miR-103a-3p	ZNF680	hsa-miR-140-3p	UCK2
hsa-miR-103a-3p	AGFG1	hsa-miR-140-3p	GAPVD1
hsa-miR-103a-3p	RPS24	hsa-miR-140-3p	ATXN1
hsa-miR-103a-3p	PIEZO1	hsa-miR-140-3p	CD38
hsa-miR-103a-3p	PNPLA6	hsa-miR-140-3p	RPL22
hsa-miR-103a-3p	CAV1	hsa-miR-140-3p	IL17REL
hsa-miR-103a-3p	PLSCR4	hsa-miR-140-3p	FOXK1
hsa-miR-103a-3p	FKBP1A	hsa-miR-140-3p	TMEM236
hsa-miR-103a-3p	ARL8A	hsa-miR-140-3p	ACVR2B
hsa-miR-107	CDK6	hsa-miR-140-3p	PEDS1
hsa-miR-107	CLOCK	hsa-miR-140-3p	ARPIN-AP3S2
hsa-miR-107	DICER1	hsa-miR-15a-5p	C1orf21
hsa-miR-107	GUCD1	hsa-miR-15a-5p	KATNAL1
hsa-miR-107	PLAG1	hsa-miR-15a-5p	PTPRD
hsa-miR-107	CDK8	hsa-miR-15a-5p	ATG9A
hsa-miR-107	PSMB6	hsa-miR-15a-5p	NAA25
hsa-miR-107	CSNK1G3	hsa-miR-15a-5p	MSL1
hsa-miR-107	OPRM1	hsa-miR-15a-5p	CCNT2
hsa-miR-107	BAZ2A	hsa-miR-15a-5p	DICER1
hsa-miR-107	CYSLTR2	hsa-miR-15a-5p	ZBTB10
hsa-miR-107	FCF1	hsa-miR-15a-5p	RAB3IP
hsa-miR-107	CYRIA	hsa-miR-15a-5p	ACVR2A
hsa-miR-107	SLC30A7	hsa-miR-15a-5p	YAP1
hsa-miR-107	RNF168	hsa-miR-15a-5p	TTC1
hsa-miR-107	CSNK2A1	hsa-miR-15a-5p	CDV3
hsa-miR-107	HIF1A	hsa-miR-15a-5p	PHLPP2
hsa-miR-107	OGT	hsa-miR-15a-5p	REL
hsa-miR-107	BTLA	hsa-miR-15a-5p	AMOTL1
hsa-miR-107	GANAB	hsa-miR-15a-5p	HAUS3
hsa-miR-107	CALU	hsa-miR-15a-5p	TRAM1
hsa-miR-107	PNISR	hsa-miR-15a-5p	ENTPD6
hsa-miR-107	COPS7A	hsa-miR-15a-5p	RACGAP1
hsa-miR-107	ADD2	hsa-miR-15a-5p	U2SURP
hsa-miR-107	GNG12	hsa-miR-15a-5p	KLHL15
hsa-miR-107	OTUD7B	hsa-miR-15a-5p	ZNRF3
hsa-miR-107	SLAIN2	hsa-miR-15a-5p	CCND1
hsa-miR-107	NUCKS1	hsa-miR-15a-5p	PDCD4
hsa-miR-107	GCC1	hsa-miR-15a-5p	SIK1
hsa-miR-107	ATP13A3	hsa-miR-15a-5p	ZNF620
hsa-miR-107	CDC42	hsa-miR-15a-5p	CPEB2
hsa-miR-107	SH3GL2	hsa-miR-15a-5p	GLP2R
hsa-miR-107	SIAH1	hsa-miR-15a-5p	RPRD1B
hsa-miR-107	FZD6	hsa-miR-15a-5p	MTHFR
hsa-miR-107	CD180	hsa-miR-15a-5p	MLXIP
hsa-miR-107	RAD21	hsa-miR-15a-5p	RPS6KA3
hsa-miR-107	SLCO3A1	hsa-miR-15a-5p	KMT2D
hsa-miR-107	SNX8	hsa-miR-15a-5p	TMEM184B
hsa-miR-107	EIF1AX	hsa-miR-15a-5p	LRIG2
hsa-miR-107	YTHDC1	hsa-miR-15a-5p	CYLD
hsa-miR-107	PPP6C	hsa-miR-15a-5p	DSTYK
hsa-miR-107	ATXN1L	hsa-miR-15a-5p	ANAPC13
hsa-miR-107	RPAIN	hsa-miR-15a-5p	PPIL1
hsa-miR-107	MYB	hsa-miR-15a-5p	RAB9B
hsa-miR-107	CYP2C8	hsa-miR-15a-5p	CDC37L1
hsa-miR-150-5p	NR2F2	hsa-miR-15a-5p	SBNO1
hsa-miR-150-5p	RHOH	hsa-miR-15a-5p	ETNK1
hsa-miR-150-5p	EFCAB11	hsa-miR-15a-5p	TAOK1
hsa-miR-150-5p	ZNF582	hsa-miR-15a-5p	DMTF1
hsa-miR-150-5p	PGBD4	hsa-miR-15a-5p	SEC24A
hsa-miR-150-5p	TMEM92	hsa-miR-15a-5p	TSPYL2
hsa-miR-150-5p	DRAXIN	hsa-miR-15a-5p	HMBOX1
hsa-miR-150-5p	AMOTL2	hsa-miR-15a-5p	E2F3
hsa-miR-150-5p	SLC35F5	hsa-miR-15a-5p	FOXO1
hsa-miR-150-5p	PLAAT3	hsa-miR-15a-5p	SRPRA
hsa-miR-150-5p	NKD1	hsa-miR-15a-5p	CUL3
hsa-miR-150-5p	ZNF786	hsa-miR-15a-5p	CDC14B
hsa-miR-150-5p	ANKRD65	hsa-miR-15a-5p	CREG1
hsa-miR-150-5p	PIK3C2A	hsa-miR-15a-5p	SKAP2
hsa-miR-150-5p	RNF165	hsa-miR-15a-5p	FLOT2
hsa-miR-150-5p	ARRB2	hsa-miR-15a-5p	KIF5B
hsa-miR-150-5p	TP53	hsa-miR-15a-5p	UBE4A
hsa-miR-150-5p	RAB3IP	hsa-miR-15a-5p	THRAP3
hsa-miR-150-5p	MIXL1	hsa-miR-15a-5p	SMAD3
hsa-miR-150-5p	FKBP9	hsa-miR-15a-5p	VPS26C
hsa-miR-150-5p	SLC43A2	hsa-miR-15a-5p	LANCL1
hsa-miR-150-5p	KCTD20	hsa-miR-15a-5p	CAPZA2
hsa-miR-150-5p	CDK2	hsa-miR-15a-5p	SPTLC1
hsa-miR-150-5p	REL	hsa-miR-15a-5p	BRCA1
hsa-miR-150-5p	NANOG	hsa-miR-15a-5p	AP3M1
hsa-miR-150-5p	KIF3A	hsa-miR-15a-5p	CLEC2D
hsa-miR-150-5p	FAAP24	hsa-miR-15a-5p	C16orf72
hsa-miR-150-5p	CEP20	hsa-miR-15a-5p	PISD
hsa-miR-150-5p	NME6	hsa-miR-15a-5p	PTAR1
hsa-miR-150-5p	EPHB2	hsa-miR-15a-5p	WT1
hsa-miR-150-5p	HMGB1	hsa-miR-15a-5p	SRPRB
hsa-miR-150-5p	TEP1	hsa-miR-15a-5p	GDI2
hsa-miR-150-5p	ABHD18	hsa-miR-15a-5p	EXT1
hsa-miR-150-5p	TLR10	hsa-miR-15a-5p	BRWD1
hsa-miR-150-5p	PRXL2A	hsa-miR-15a-5p	ATXN7L3B
hsa-miR-150-5p	FAXC	hsa-miR-15a-5p	CCNYL1
hsa-miR-150-5p	XKR4	hsa-miR-15a-5p	CCNE1
hsa-miR-150-5p	WDFY2	hsa-miR-15b-5p	OTUB1
hsa-miR-150-5p	LRRC15	hsa-miR-15b-5p	SMURF1
hsa-miR-150-5p	SP1	hsa-miR-15b-5p	ODF2L
hsa-miR-150-5p	BCL11B	hsa-miR-15b-5p	ZMAT3
hsa-miR-150-5p	A1CF	hsa-miR-15b-5p	PTPRJ
hsa-miR-150-5p	SPPL3	hsa-miR-15b-5p	CHIC1
hsa-miR-150-5p	DPP9	hsa-miR-15b-5p	THRA
hsa-miR-150-5p	CISH	hsa-miR-15b-5p	ZNF217
hsa-miR-150-5p	ANKS4B	hsa-miR-15b-5p	UBE2V1
hsa-miR-150-5p	TNFAIP8L1	hsa-miR-15b-5p	DNAJC10
hsa-miR-150-5p	TMEM174	hsa-miR-15b-5p	SZRD1
hsa-miR-150-5p	PROSER2	hsa-miR-15b-5p	MAP2K4
hsa-miR-150-5p	DNAJB13	hsa-miR-15b-5p	TLE4
hsa-miR-150-5p	CNKSR3	hsa-miR-15b-5p	VOPP1
hsa-miR-150-5p	TRIM65	hsa-miR-15b-5p	RNPS1
hsa-miR-150-5p	AGO3	hsa-miR-15b-5p	TPD52
hsa-miR-150-5p	BCAS4	hsa-miR-15b-5p	XKR9
hsa-miR-150-5p	SKIDA1	hsa-miR-15b-5p	DHFR
hsa-miR-150-5p	GATAD2B	hsa-miR-15b-5p	CDC27
hsa-miR-150-5p	TMEM33	hsa-miR-15b-5p	C1orf43
hsa-miR-150-5p	MBD1	hsa-miR-15b-5p	MAP4K2
hsa-miR-150-5p	KIAA0930	hsa-miR-15b-5p	UVSSA
hsa-miR-150-5p	WWC2	hsa-miR-15b-5p	B3GNT2
hsa-miR-150-5p	EXO5	hsa-miR-15b-5p	NDFIP1
hsa-miR-150-5p	PLEKHM3	hsa-miR-15b-5p	GABARAPL1
hsa-miR-150-5p	PSMC1	hsa-miR-15b-5p	AMMECR1L
hsa-miR-150-5p	OCIAD1	hsa-miR-15b-5p	MSANTD4
hsa-miR-150-5p	EIF2B2	hsa-miR-15b-5p	ZCCHC3
hsa-miR-150-5p	KLHL21	hsa-miR-15b-5p	SMDT1
hsa-miR-150-5p	DIS3	hsa-miR-15b-5p	DPP8
hsa-miR-150-5p	ZHX3	hsa-miR-15b-5p	UBE3B
hsa-miR-150-5p	RRP1B	hsa-miR-15b-5p	PANK1
hsa-miR-150-5p	DSTYK	hsa-miR-15b-5p	SREK1
hsa-miR-150-5p	TRUB2	hsa-miR-15b-5p	PPTC7
hsa-miR-150-5p	IRAK4	hsa-miR-15b-5p	ABHD2
hsa-miR-150-5p	GNB5	hsa-miR-15b-5p	CREBRF
hsa-miR-150-5p	RBM41	hsa-miR-15b-5p	LSM11
hsa-miR-150-5p	FGD6	hsa-miR-15b-5p	PATJ
hsa-miR-150-5p	CYCS	hsa-miR-15b-5p	RNF138
hsa-miR-150-5p	PAIP2B	hsa-miR-15b-5p	PEDS1-UBE2V1
hsa-miR-150-5p	ZFP14	hsa-miR-15b-5p	SYNJ1
hsa-miR-150-5p	PLEKHA2	hsa-miR-15b-5p	GRB2
hsa-miR-150-5p	NFYA	hsa-miR-15b-5p	NCKAP1
hsa-miR-150-5p	ZNF70	hsa-miR-15b-5p	RAE1
hsa-miR-150-5p	NMNAT1	hsa-miR-15b-5p	RUBCN
hsa-miR-150-5p	ADIPOR2	hsa-miR-15b-5p	PHKA1
hsa-miR-150-5p	TMEM134	hsa-miR-15b-5p	POU2F1
hsa-miR-150-5p	PIGR	hsa-miR-15b-5p	STX17
hsa-miR-150-5p	PRKCA	hsa-miR-15b-5p	CLUH
hsa-miR-150-5p	QSOX1	hsa-miR-15b-5p	EIF2AK2
hsa-miR-150-5p	SP2	hsa-miR-15b-5p	TRAK1
hsa-miR-150-5p	CORO2A	hsa-miR-15b-5p	SUPT3H
hsa-miR-150-5p	ACOX1	hsa-miR-15b-5p	TARBP2
hsa-miR-150-5p	FLT3	hsa-miR-15b-5p	SMAD2
hsa-miR-150-5p	PIAS2	hsa-miR-15b-5p	CHEK1
hsa-miR-150-5p	GOSR1	hsa-miR-15b-5p	RCOR1
hsa-miR-150-5p	ENTPD4	hsa-miR-15b-5p	LSM14A
hsa-miR-150-5p	MMP14	hsa-miR-15b-5p	RLIM
hsa-miR-150-5p	TNFSF15	hsa-miR-15b-5p	AKAP11
hsa-miR-150-5p	SRCAP	hsa-miR-15b-5p	LRRFIP2
hsa-miR-150-5p	GPR182	hsa-miR-15b-5p	AP5S1
hsa-miR-150-5p	PHLDA1	hsa-miR-15b-5p	AGPAT5
hsa-miR-150-5p	FRAT2	hsa-miR-15b-5p	PAG1
hsa-miR-150-5p	CBX5	hsa-miR-15b-5p	BEX1
hsa-miR-150-5p	CAVIN1	hsa-miR-15b-5p	RBBP6
hsa-miR-150-5p	CAMK4	hsa-miR-15b-5p	CDC42SE2
hsa-miR-150-5p	RABGAP1L	hsa-miR-15b-5p	ENTPD7
hsa-miR-150-5p	ATP2B1	hsa-miR-15b-5p	MIB1
hsa-miR-150-5p	S1PR1	hsa-miR-15b-5p	ZFP28
hsa-miR-150-5p	BMP8B	hsa-miR-15b-5p	CLSPN
hsa-miR-150-5p	TCN2	hsa-miR-15b-5p	TMEM43
hsa-miR-150-5p	EGR2	hsa-miR-15b-5p	DSG2
hsa-miR-150-5p	LTBP2	hsa-miR-15b-5p	KDR
hsa-miR-150-5p	TRIM72	hsa-miR-15b-5p	LAMC1
hsa-miR-150-5p	RPL14	hsa-miR-15b-5p	PRPS1
hsa-miR-150-5p	FAM13B	hsa-miR-15b-5p	PSMD7
hsa-miR-150-5p	ELK1	hsa-miR-15b-5p	CDS2
hsa-miR-150-5p	VPS53	hsa-miR-15b-5p	MBD4
hsa-miR-150-5p	PAK3	hsa-miR-15b-5p	GPRC5A
hsa-miR-150-5p	SYNPO2	hsa-miR-15b-5p	COIL
hsa-miR-150-5p	JDP2	hsa-miR-15b-5p	KIF3B
hsa-miR-150-5p	SAR1A	hsa-miR-15b-5p	AKT3
hsa-miR-150-5p	ETV3	hsa-miR-15b-5p	IFNGR2
hsa-miR-150-5p	RAPGEF6	hsa-miR-15b-5p	SLC2A3
hsa-miR-150-5p	SMUG1	hsa-miR-15b-5p	TBL1XR1
hsa-miR-150-5p	DPYSL5	hsa-miR-15b-5p	PRKAR2A
hsa-miR-151a-3p	AZIN2	hsa-miR-15b-5p	PNISR
hsa-miR-151a-3p	SAP30BP	hsa-miR-15b-5p	TCAF2
hsa-miR-151a-3p	GOLM2	hsa-miR-15b-5p	PPT1
hsa-miR-151a-3p	TNPO1	hsa-miR-15b-5p	STXBP1
hsa-miR-151a-3p	POTED	hsa-miR-15b-5p	B4GALT1
hsa-miR-151a-3p	STXBP4	hsa-miR-15b-5p	CD44
hsa-miR-151a-3p	MCL1	hsa-miR-15b-5p	BCL2
hsa-miR-151a-3p	EMB	hsa-miR-15b-5p	BCL7A
hsa-miR-151a-3p	FXR1	hsa-miR-15b-5p	YTHDC1
hsa-miR-151a-3p	SEPTIN8	hsa-miR-15b-5p	ZNF704
hsa-miR-151a-3p	FKBP15	hsa-miR-15b-5p	ZNF391
hsa-miR-151a-3p	KBTBD2	hsa-miR-15b-5p	CCDC88C
hsa-miR-151a-3p	MRPS21	hsa-miR-15b-5p	HIGD1A
hsa-miR-151a-3p	PDCL	hsa-miR-15b-5p	PIP4P1
hsa-miR-151a-3p	YWHAQ	hsa-miR-15b-5p	AP4S1
hsa-miR-151a-3p	MEGF9	hsa-miR-15b-5p	CALU
hsa-miR-151a-3p	HADH	hsa-miR-15b-5p	TGFBR3
hsa-miR-15a-5p	PTPRD	hsa-miR-15b-5p	RUNX1T1
hsa-miR-15a-5p	NAA25	hsa-miR-16-5p	TFRC
hsa-miR-15a-5p	MSL1	hsa-miR-16-5p	CCDC80
hsa-miR-15a-5p	CCNT2	hsa-miR-16-5p	PPM1D
hsa-miR-15a-5p	ACVR2A	hsa-miR-16-5p	FBXW7
hsa-miR-15a-5p	YAP1	hsa-miR-16-5p	IRAK3
hsa-miR-15a-5p	TTC1	hsa-miR-16-5p	DDX6
hsa-miR-15a-5p	PHLPP2	hsa-miR-16-5p	CD274
hsa-miR-15a-5p	AMOTL1	hsa-miR-16-5p	SOCS2
hsa-miR-15a-5p	TRAM1	hsa-miR-16-5p	MCU
hsa-miR-15a-5p	ENTPD6	hsa-miR-16-5p	NUP155
hsa-miR-15a-5p	RACGAP1	hsa-miR-16-5p	DIXDC1
hsa-miR-15a-5p	U2SURP	hsa-miR-16-5p	RAB30
hsa-miR-15a-5p	KLHL15	hsa-miR-16-5p	RCL1
hsa-miR-15a-5p	ZNRF3	hsa-miR-16-5p	VEGFA
hsa-miR-15a-5p	CCND1	hsa-miR-16-5p	DMPK
hsa-miR-15a-5p	PDCD4	hsa-miR-16-5p	POLDIP2
hsa-miR-15a-5p	SIK1	hsa-miR-16-5p	EIF4B
hsa-miR-15a-5p	ZNF620	hsa-miR-16-5p	ACP2
hsa-miR-15a-5p	PEDS1	hsa-miR-16-5p	RPL10
hsa-miR-15a-5p	MTHFR	hsa-miR-16-5p	ZNF827
hsa-miR-15a-5p	MLXIP	hsa-miR-16-5p	CARD19
hsa-miR-15a-5p	RPS6KA3	hsa-miR-16-5p	AK2
hsa-miR-15a-5p	KMT2D	hsa-miR-16-5p	EZH1
hsa-miR-15a-5p	TMEM184B	hsa-miR-16-5p	HNRNPDL
hsa-miR-15a-5p	LRIG2	hsa-miR-16-5p	SON
hsa-miR-15a-5p	CYLD	hsa-miR-16-5p	DCTN5
hsa-miR-15a-5p	ANAPC13	hsa-miR-16-5p	TRIM4
hsa-miR-15a-5p	RAB9B	hsa-miR-16-5p	KRAS
hsa-miR-15a-5p	CDC37L1	hsa-miR-16-5p	LUZP1
hsa-miR-15a-5p	SBNO1	hsa-miR-16-5p	KCNG3
hsa-miR-15a-5p	ETNK1	hsa-miR-16-5p	RUNDC3B
hsa-miR-15a-5p	TAOK1	hsa-miR-16-5p	MRRF
hsa-miR-15a-5p	DMTF1	hsa-miR-16-5p	AMER1
hsa-miR-15a-5p	SEC24A	hsa-miR-16-5p	ZNF791
hsa-miR-15a-5p	TSPYL2	hsa-miR-16-5p	RASSF2
hsa-miR-15a-5p	HMBOX1	hsa-miR-16-5p	ANAPC16
hsa-miR-15a-5p	E2F3	hsa-miR-16-5p	ARL10
hsa-miR-15a-5p	FOXO1	hsa-miR-16-5p	CREB3L2
hsa-miR-15a-5p	SRPRA	hsa-miR-16-5p	LONRF2
hsa-miR-15a-5p	CUL3	hsa-miR-16-5p	CNNM2
hsa-miR-15a-5p	CDC14B	hsa-miR-16-5p	MOB4
hsa-miR-15a-5p	CREG1	hsa-miR-16-5p	PPP6R3
hsa-miR-15a-5p	SKAP2	hsa-miR-16-5p	TXN2
hsa-miR-15a-5p	FLOT2	hsa-miR-16-5p	GPR55
hsa-miR-15a-5p	KIF5B	hsa-miR-16-5p	TMEM154
hsa-miR-15a-5p	UBE4A	hsa-miR-16-5p	ITPR1
hsa-miR-15a-5p	THRAP3	hsa-miR-16-5p	SAV1
hsa-miR-15a-5p	SMAD3	hsa-miR-16-5p	TMCC1
hsa-miR-15a-5p	VPS26C	hsa-miR-16-5p	UTP25
hsa-miR-15a-5p	LANCL1	hsa-miR-16-5p	TSC22D2
hsa-miR-15a-5p	SPTLC1	hsa-miR-16-5p	TECPR2
hsa-miR-15a-5p	BRCA1	hsa-miR-16-5p	ZBTB5
hsa-miR-15a-5p	AP3M1	hsa-miR-16-5p	KIF1B
hsa-miR-15a-5p	CLEC2D	hsa-miR-16-5p	WDR43
hsa-miR-15a-5p	PISD	hsa-miR-16-5p	AHCYL2
hsa-miR-15a-5p	PTAR1	hsa-miR-16-5p	ASXL1
hsa-miR-15a-5p	WT1	hsa-miR-16-5p	GOLGA7
hsa-miR-15a-5p	SRPRB	hsa-miR-16-5p	RAB23
hsa-miR-15a-5p	GDI2	hsa-miR-16-5p	GALNT7
hsa-miR-15a-5p	EXT1	hsa-miR-16-5p	GOLPH3L
hsa-miR-15a-5p	BRWD1	hsa-miR-16-5p	TXLNG
hsa-miR-15a-5p	FOXK1	hsa-miR-16-5p	UBFD1
hsa-miR-15a-5p	ATXN7L3B	hsa-miR-16-5p	CLDN2
hsa-miR-15a-5p	CCNYL1	hsa-miR-16-5p	GALNT1
hsa-miR-15b-5p	OTUB1	hsa-miR-16-5p	TBC1D14
hsa-miR-15b-5p	SMURF1	hsa-miR-16-5p	ZBTB2
hsa-miR-15b-5p	ODF2L	hsa-miR-16-5p	MTMR3
hsa-miR-15b-5p	ZMAT3	hsa-miR-16-5p	PSAT1
hsa-miR-15b-5p	PTPRJ	hsa-miR-16-5p	IPPK
hsa-miR-15b-5p	CHIC1	hsa-miR-16-5p	COL4A1
hsa-miR-15b-5p	THRA	hsa-miR-16-5p	GLRX
hsa-miR-15b-5p	ZNF217	hsa-miR-16-5p	GOT2
hsa-miR-15b-5p	UBE2V1	hsa-miR-16-5p	PIM1
hsa-miR-15b-5p	SZRD1	hsa-miR-16-5p	SRP19
hsa-miR-15b-5p	MAP2K4	hsa-miR-16-5p	SRPK1
hsa-miR-15b-5p	TLE4	hsa-miR-16-5p	MAP3K7
hsa-miR-15b-5p	VOPP1	hsa-miR-16-5p	VCL
hsa-miR-15b-5p	RNPS1	hsa-miR-16-5p	HMGA2
hsa-miR-15b-5p	XKR9	hsa-miR-16-5p	TAF15
hsa-miR-15b-5p	DHFR	hsa-miR-16-5p	PDXK
hsa-miR-15b-5p	CDC27	hsa-miR-16-5p	EFNB2
hsa-miR-15b-5p	C1orf43	hsa-miR-16-5p	ARL3
hsa-miR-15b-5p	MAP4K2	hsa-miR-16-5p	KIF2A
hsa-miR-15b-5p	UVSSA	hsa-miR-16-5p	ONECUT2
hsa-miR-15b-5p	B3GNT2	hsa-miR-16-5p	IER2
hsa-miR-15b-5p	NDFIP1	hsa-miR-16-5p	DHX8
hsa-miR-15b-5p	AMMECR1L	hsa-miR-16-5p	EIF1
hsa-miR-15b-5p	MSANTD4	hsa-miR-16-5p	NCOR2
hsa-miR-15b-5p	ZCCHC3	hsa-miR-16-5p	TCFL5
hsa-miR-15b-5p	SMDT1	hsa-miR-16-5p	SRP72
hsa-miR-15b-5p	DPP8	hsa-miR-16-5p	GTF3C4
hsa-miR-15b-5p	UBE3B	hsa-miR-16-5p	SEC61A1
hsa-miR-15b-5p	PANK1	hsa-miR-16-5p	SNX12
hsa-miR-15b-5p	SREK1	hsa-miR-16-5p	NT5C3A
hsa-miR-15b-5p	PPTC7	hsa-miR-16-5p	SLC11A2
hsa-miR-15b-5p	ABHD2	hsa-miR-16-5p	IGF2R
hsa-miR-15b-5p	CREBRF	hsa-miR-16-5p	RPL13
hsa-miR-15b-5p	LSM11	hsa-miR-16-5p	BIRC5
hsa-miR-15b-5p	PATJ	hsa-miR-16-5p	SLC6A4
hsa-miR-15b-5p	RNF138	hsa-miR-16-5p	RPS24
hsa-miR-15b-5p	PEDS1-UBE2V1	hsa-miR-16-5p	FBXL20
hsa-miR-15b-5p	SYNJ1	hsa-miR-16-5p	XPNPEP3
hsa-miR-15b-5p	GRB2	hsa-miR-16-5p	BACE1
hsa-miR-15b-5p	NCKAP1	hsa-miR-16-5p	CDC5L
hsa-miR-15b-5p	RAE1	hsa-miR-191-5p	SOX4
hsa-miR-15b-5p	RUBCN	hsa-miR-191-5p	ACSL1
hsa-miR-15b-5p	PHKA1	hsa-miR-191-5p	ENAH
hsa-miR-15b-5p	POU2F1	hsa-miR-191-5p	PSAP
hsa-miR-15b-5p	STX17	hsa-miR-191-5p	CTDSP2
hsa-miR-15b-5p	CLUH	hsa-miR-191-5p	MFAP3
hsa-miR-15b-5p	EIF2AK2	hsa-miR-191-5p	HNRNPM
hsa-miR-15b-5p	TRAK1	hsa-miR-191-5p	SPATA2
hsa-miR-15b-5p	SUPT3H	hsa-miR-191-5p	LPP
hsa-miR-15b-5p	TARBP2	hsa-miR-191-5p	UHRF1
hsa-miR-15b-5p	SMAD2	hsa-miR-1913	MFSD6
hsa-miR-15b-5p	CHEK1	hsa-miR-1913	PDRG1
hsa-miR-15b-5p	RCOR1	hsa-miR-1913	MGLL
hsa-miR-15b-5p	LSM14A	hsa-miR-1913	USP49
hsa-miR-15b-5p	RLIM	hsa-miR-1913	TGFA
hsa-miR-15b-5p	AKAP11	hsa-miR-1913	BCL2L1
hsa-miR-15b-5p	LRRFIP2	hsa-miR-1913	KREMEN1
hsa-miR-15b-5p	AP5S1	hsa-miR-1913	NACC2
hsa-miR-15b-5p	AGPAT5	hsa-miR-1913	NFIC
hsa-miR-15b-5p	PAG1	hsa-miR-1913	NIPAL1
hsa-miR-15b-5p	BEX1	hsa-miR-1913	ZBTB46
hsa-miR-15b-5p	ENTPD7	hsa-miR-1913	HAUS2
hsa-miR-15b-5p	MIB1	hsa-miR-1913	ZNF649
hsa-miR-15b-5p	ZFP28	hsa-miR-1913	ITPR2
hsa-miR-15b-5p	CLSPN	hsa-miR-1913	MGAT5
hsa-miR-15b-5p	TMEM43	hsa-miR-1913	PEX16
hsa-miR-15b-5p	DSG2	hsa-miR-1913	ZDHHC8
hsa-miR-15b-5p	KDR	hsa-miR-1913	IRGQ
hsa-miR-15b-5p	LAMC1	hsa-miR-1913	PGK1
hsa-miR-15b-5p	PRPS1	hsa-miR-1913	FBXO48
hsa-miR-15b-5p	PSMD7	hsa-miR-1913	KDM6B
hsa-miR-15b-5p	WEE1	hsa-miR-1913	GTF2H2C
hsa-miR-15b-5p	CDS2	hsa-miR-195-5p	GPR27
hsa-miR-15b-5p	MBD4	hsa-miR-195-5p	TCF3
hsa-miR-15b-5p	GPRC5A	hsa-miR-195-5p	KIF21A
hsa-miR-15b-5p	COIL	hsa-miR-195-5p	TPI1
hsa-miR-15b-5p	KIF3B	hsa-miR-195-5p	SHOC2
hsa-miR-15b-5p	AKT3	hsa-miR-195-5p	CCNT1
hsa-miR-15b-5p	SLC2A3	hsa-miR-195-5p	POLDIP3
hsa-miR-15b-5p	TBL1XR1	hsa-miR-195-5p	GNB1
hsa-miR-15b-5p	PRKAR2A	hsa-miR-195-5p	KIAA0895
hsa-miR-15b-5p	TCAF2	hsa-miR-195-5p	FCF1
hsa-miR-15b-5p	PPT1	hsa-miR-195-5p	HNRNPA2B1
hsa-miR-15b-5p	STXBP1	hsa-miR-195-5p	SH3BGRL2
hsa-miR-15b-5p	B4GALT1	hsa-miR-195-5p	CDC42
hsa-miR-15b-5p	CD44	hsa-miR-195-5p	NOL4L
hsa-miR-15b-5p	BCL2	hsa-miR-195-5p	GNAT1
hsa-miR-15b-5p	BCL7A	hsa-miR-195-5p	PABIR2
hsa-miR-15b-5p	ZNF704	hsa-miR-195-5p	CPNE1
hsa-miR-15b-5p	ZNF391	hsa-miR-195-5p	LRRC57
hsa-miR-15b-5p	CCDC88C	hsa-miR-195-5p	RASSF5
hsa-miR-15b-5p	HIGD1A	hsa-miR-195-5p	AVL9
hsa-miR-15b-5p	PIP4P1	hsa-miR-195-5p	SNX11
hsa-miR-15b-5p	AP4S1	hsa-miR-195-5p	MAFK
hsa-miR-15b-5p	TGFBR3	hsa-miR-195-5p	DCAF17
hsa-miR-16-5p	TFRC	hsa-miR-195-5p	GOSR1
hsa-miR-16-5p	CCDC80	hsa-miR-195-5p	TAB3
hsa-miR-16-5p	PPM1D	hsa-miR-195-5p	HEYL
hsa-miR-16-5p	FBXW7	hsa-miR-195-5p	CPEB3
hsa-miR-16-5p	IRAK3	hsa-miR-195-5p	WIPI2
hsa-miR-16-5p	DDX6	hsa-miR-195-5p	SERBP1
hsa-miR-16-5p	CD274	hsa-miR-195-5p	C2orf42
hsa-miR-16-5p	SOCS2	hsa-miR-195-5p	RFK
hsa-miR-16-5p	MCU	hsa-miR-195-5p	C21orf62
hsa-miR-16-5p	NUP155	hsa-miR-195-5p	PPP1R11
hsa-miR-16-5p	DIXDC1	hsa-miR-195-5p	ILRUN
hsa-miR-16-5p	RAB30	hsa-miR-195-5p	PAGR1
hsa-miR-16-5p	RCL1	hsa-miR-195-5p	FGF2
hsa-miR-16-5p	VEGFA	hsa-miR-195-5p	KPNA1
hsa-miR-16-5p	DMPK	hsa-miR-195-5p	CCL4
hsa-miR-16-5p	POLDIP2	hsa-miR-195-5p	H2BC21
hsa-miR-16-5p	EIF4B	hsa-miR-195-5p	BAG4
hsa-miR-16-5p	ACP2	hsa-miR-195-5p	CD180
hsa-miR-16-5p	RPL10	hsa-miR-195-5p	ACTR2
hsa-miR-16-5p	ZNF827	hsa-miR-195-5p	ARIH1
hsa-miR-16-5p	CARD19	hsa-miR-195-5p	PURA
hsa-miR-16-5p	AK2	hsa-miR-195-5p	MLLT6
hsa-miR-16-5p	EZH1	hsa-miR-195-5p	PDE4D
hsa-miR-16-5p	HNRNPDL	hsa-miR-195-5p	PSKH1
hsa-miR-16-5p	DCTN5	hsa-miR-195-5p	YWHAQ
hsa-miR-16-5p	TRIM4	hsa-miR-195-5p	TKTL1
hsa-miR-16-5p	KRAS	hsa-miR-195-5p	VPS4A
hsa-miR-16-5p	LUZP1	hsa-miR-195-5p	SOCS5
hsa-miR-16-5p	KCNG3	hsa-miR-195-5p	SNCG
hsa-miR-16-5p	RUNDC3B	hsa-miR-195-5p	ZNF275
hsa-miR-16-5p	MRRF	hsa-miR-195-5p	OCRL
hsa-miR-16-5p	AMER1	hsa-miR-195-5p	CANX
hsa-miR-16-5p	ZNF791	hsa-miR-195-5p	CCND2
hsa-miR-16-5p	RASSF2	hsa-miR-195-5p	ZNF284
hsa-miR-16-5p	ANAPC16	hsa-miR-195-5p	ZBTB34
hsa-miR-16-5p	ARL10	hsa-miR-195-5p	APP
hsa-miR-16-5p	CMTM4	hsa-miR-195-5p	TMEM135
hsa-miR-16-5p	CREB3L2	hsa-miR-199a-5p	CSNK2A1
hsa-miR-16-5p	LONRF2	hsa-miR-199a-5p	DDX3X
hsa-miR-16-5p	MOB4	hsa-miR-199a-5p	CDK9
hsa-miR-16-5p	PPP6R3	hsa-miR-199a-5p	LAX1
hsa-miR-16-5p	TXN2	hsa-miR-199a-5p	MAP3K9
hsa-miR-16-5p	GPR55	hsa-miR-199a-5p	CCNL1
hsa-miR-16-5p	TMEM154	hsa-miR-199a-5p	ZNF544
hsa-miR-16-5p	ITPR1	hsa-miR-199a-5p	DDI2
hsa-miR-16-5p	SAV1	hsa-miR-199a-5p	CDH2
hsa-miR-16-5p	TECPR2	hsa-miR-199a-5p	VPS53
hsa-miR-16-5p	ZBTB5	hsa-miR-199a-5p	RNF115
hsa-miR-16-5p	KIF1B	hsa-miR-199a-5p	RAB21
hsa-miR-16-5p	WDR43	hsa-miR-199a-5p	DNAJA4
hsa-miR-16-5p	AHCYL2	hsa-miR-199a-5p	POLR2F
hsa-miR-16-5p	ASXL1	hsa-miR-199a-5p	POLA2
hsa-miR-16-5p	GOLGA7	hsa-miR-199a-5p	KL
hsa-miR-16-5p	RAB23	hsa-miR-199a-5p	NAB2
hsa-miR-16-5p	GALNT7	hsa-miR-199a-5p	ETS1
hsa-miR-16-5p	GOLPH3L	hsa-miR-199a-5p	SLC8A1
hsa-miR-16-5p	TXLNG	hsa-miR-199a-5p	HK2
hsa-miR-16-5p	CLDN2	hsa-miR-199a-5p	TFDP2
hsa-miR-16-5p	GALNT1	hsa-miR-199a-5p	JAG1
hsa-miR-16-5p	TBC1D14	hsa-miR-199a-5p	PODXL
hsa-miR-16-5p	ZBTB2	hsa-miR-199a-5p	HIF1A
hsa-miR-16-5p	PSAT1	hsa-miR-199b-5p	ZNF584
hsa-miR-16-5p	IPPK	hsa-miR-199b-5p	CHCHD4
hsa-miR-16-5p	COL4A1	hsa-miR-199b-5p	CSGALNACT1
hsa-miR-16-5p	GLRX	hsa-miR-199b-5p	OXSR1
hsa-miR-16-5p	GOT2	hsa-miR-199b-5p	HES1
hsa-miR-16-5p	PIM1	hsa-miR-199b-5p	ZNF394
hsa-miR-16-5p	SRP19	hsa-miR-199b-5p	EXTL3
hsa-miR-16-5p	SRPK1	hsa-miR-199b-5p	SLC26A2
hsa-miR-16-5p	MAP3K7	hsa-miR-199b-5p	ZDHHC9
hsa-miR-16-5p	VCL	hsa-miR-199b-5p	KIT
hsa-miR-16-5p	HMGA2	hsa-miR-2355-5p	UFM1
hsa-miR-16-5p	TAF15	hsa-miR-2355-5p	ARHGAP19
hsa-miR-16-5p	PDXK	hsa-miR-2355-5p	SP1
hsa-miR-16-5p	EFNB2	hsa-miR-2355-5p	PYCR1
hsa-miR-16-5p	ARL3	hsa-miR-2355-5p	THUMPD3
hsa-miR-16-5p	KIF2A	hsa-miR-2355-5p	GRIN2A
hsa-miR-16-5p	ONECUT2	hsa-miR-2355-5p	DKK3
hsa-miR-16-5p	IER2	hsa-miR-2355-5p	TFCP2L1
hsa-miR-16-5p	DHX8	hsa-miR-2355-5p	BACH2
hsa-miR-16-5p	EIF1	hsa-miR-2355-5p	ZNF385D
hsa-miR-16-5p	NCOR2	hsa-miR-2355-5p	CPM
hsa-miR-16-5p	TCFL5	hsa-miR-2355-5p	HSPA4
hsa-miR-16-5p	SRP72	hsa-miR-2355-5p	PTP4A1
hsa-miR-16-5p	GTF3C4	hsa-miR-2355-5p	SMC1A
hsa-miR-16-5p	SEC61A1	hsa-miR-2355-5p	IGF2BP1
hsa-miR-16-5p	SNX12	hsa-miR-2355-5p	ZFP36L2
hsa-miR-16-5p	NT5C3A	hsa-miR-2355-5p	SOX12
hsa-miR-16-5p	SLC11A2	hsa-miR-2355-5p	HOXD9
hsa-miR-16-5p	IGF2R	hsa-miR-2355-5p	POU6F1
hsa-miR-16-5p	RPL13	hsa-miR-2355-5p	SIRPA
hsa-miR-16-5p	BIRC5	hsa-miR-2355-5p	PARVB
hsa-miR-16-5p	SLC6A4	hsa-miR-2355-5p	POM121C
hsa-miR-16-5p	FBXL20	hsa-miR-2355-5p	ECE1
hsa-miR-16-5p	XPNPEP3	hsa-miR-2467-3p	ARPP19
hsa-miR-16-5p	BACE1	hsa-miR-2467-3p	LGSN
hsa-miR-16-5p	CDC5L	hsa-miR-2467-3p	NUFIP2
hsa-miR-188-5p	SPOP	hsa-miR-2467-3p	GAN
hsa-miR-188-5p	TADA2A	hsa-miR-2467-3p	GABRR2
hsa-miR-188-5p	GTDC1	hsa-miR-2467-3p	RAP2B
hsa-miR-188-5p	KRBA1	hsa-miR-2467-3p	MLF2
hsa-miR-188-5p	CEP97	hsa-miR-2467-3p	TRIM66
hsa-miR-188-5p	MBNL1	hsa-miR-2467-3p	EIF2S3
hsa-miR-188-5p	PCDH9	hsa-miR-2467-3p	NT5DC3
hsa-miR-188-5p	RBM48	hsa-miR-2467-3p	IGF1R
hsa-miR-188-5p	UBR7	hsa-miR-2467-3p	DCAF11
hsa-miR-188-5p	ITGA7	hsa-miR-2467-3p	SESN1
hsa-miR-188-5p	UBE2I	hsa-miR-2467-3p	ZNF587
hsa-miR-188-5p	TIGAR	hsa-miR-2467-3p	MPLKIP
hsa-miR-188-5p	ART4	hsa-miR-2467-3p	PEX26
hsa-miR-188-5p	FOXN2	hsa-miR-2467-3p	PRORP
hsa-miR-188-5p	SLC16A4	hsa-miR-2467-3p	DDX19B
hsa-miR-188-5p	BUB3	hsa-miR-2467-3p	ZNF850
hsa-miR-188-5p	ZBTB6	hsa-miR-2467-3p	TPM3
hsa-miR-188-5p	CLDN12	hsa-miR-2467-3p	PDK1
hsa-miR-188-5p	ATXN1	hsa-miR-2467-3p	AMOTL2
hsa-miR-188-5p	TMTC1	hsa-miR-2467-3p	BTD
hsa-miR-188-5p	SLC7A2	hsa-miR-2467-3p	SUPT7L
hsa-miR-188-5p	CAMLG	hsa-miR-2467-3p	CIITA
hsa-miR-188-5p	CYP2B6	hsa-miR-2467-3p	OCIAD2
hsa-miR-188-5p	MIDEAS	hsa-miR-2467-3p	IQCE
hsa-miR-188-5p	C10orf105	hsa-miR-2467-3p	IFNAR2
hsa-miR-18a-5p	TNFSF11	hsa-miR-2467-3p	TMED4
hsa-miR-18a-5p	ATPSCKMT	hsa-miR-2467-3p	CLDN4
hsa-miR-18a-5p	IFNAR2	hsa-miR-2467-3p	GPX8
hsa-miR-18a-5p	FAM104A	hsa-miR-2467-3p	SP140L
hsa-miR-18a-5p	EXPH5	hsa-miR-2467-3p	CIAPIN1
hsa-miR-18a-5p	GNAS	hsa-miR-2467-3p	RHOA
hsa-miR-18a-5p	CREBL2	hsa-miR-2467-3p	TTC9C
hsa-miR-18a-5p	TSC22D3	hsa-miR-2467-3p	RILPL1
hsa-miR-18a-5p	ACAP3	hsa-miR-2467-3p	DDX19A
hsa-miR-18a-5p	RNF157	hsa-miR-2467-3p	SNX27
hsa-miR-18a-5p	SLC36A1	hsa-miR-2467-3p	HNRNPU
hsa-miR-18a-5p	CDCA5	hsa-miR-2467-3p	PHAX
hsa-miR-18a-5p	WAC	hsa-miR-2467-3p	HOOK3
hsa-miR-18a-5p	RORA	hsa-miR-2467-3p	SPPL2A
hsa-miR-18a-5p	ALG14	hsa-miR-2467-3p	ATOH8
hsa-miR-18a-5p	UBTD2	hsa-miR-2467-3p	TIFA
hsa-miR-18a-5p	ORAI3	hsa-miR-2467-3p	NACC1
hsa-miR-18a-5p	VPS37A	hsa-miR-2467-3p	DYNLL2
hsa-miR-18a-5p	DCUN1D3	hsa-miR-2467-3p	DUSP19
hsa-miR-18a-5p	PTCHD1	hsa-miR-2467-3p	SLC30A7
hsa-miR-18a-5p	STX12	hsa-miR-2467-3p	MAPKAPK5
hsa-miR-18a-5p	TMUB2	hsa-miR-2467-3p	PPIL4
hsa-miR-18a-5p	NCOA3	hsa-miR-2467-3p	LIPH
hsa-miR-18a-5p	RBM38	hsa-miR-2467-3p	TOR1AIP2
hsa-miR-18a-5p	CA13	hsa-miR-2467-3p	ALS2CL
hsa-miR-18a-5p	SERTAD3	hsa-miR-2467-3p	PPM1K
hsa-miR-18a-5p	PPP1CB	hsa-miR-2467-3p	ATP6V0D2
hsa-miR-18a-5p	ACIN1	hsa-miR-2467-3p	NANP
hsa-miR-18a-5p	EOLA2	hsa-miR-2467-3p	PRICKLE1
hsa-miR-18a-5p	POGK	hsa-miR-2467-3p	SIAE
hsa-miR-18a-5p	RNLS	hsa-miR-2467-3p	FMNL3
hsa-miR-18a-5p	PNPO	hsa-miR-2467-3p	HCAR2
hsa-miR-18a-5p	TCEA2	hsa-miR-2467-3p	ARL5A
hsa-miR-18a-5p	EFCAB14	hsa-miR-2467-3p	BMP8A
hsa-miR-18a-5p	WWTR1	hsa-miR-2467-3p	NUDT8
hsa-miR-18a-5p	MRPL35	hsa-miR-2467-3p	PKMYT1
hsa-miR-18a-5p	GATAD2A	hsa-miR-2467-3p	SLC27A1
hsa-miR-18a-5p	MATR3	hsa-miR-2467-3p	RBPJ
hsa-miR-18a-5p	UTP14C	hsa-miR-2467-3p	FAM102A
hsa-miR-18a-5p	HMGCS1	hsa-miR-2467-3p	CAPRIN1
hsa-miR-18a-5p	RAP1A	hsa-miR-2467-3p	PLA2G5
hsa-miR-18a-5p	SDC4	hsa-miR-2467-3p	TMEM33
hsa-miR-18a-5p	RPS6KA5	hsa-miR-2467-3p	RAB1A
hsa-miR-18a-5p	AP3S2	hsa-miR-2467-3p	PSD4
hsa-miR-18a-5p	SRSF6	hsa-miR-2467-3p	CARD8
hsa-miR-18a-5p	STK4	hsa-miR-2467-3p	STK17B
hsa-miR-18a-5p	CIZ1	hsa-miR-2467-3p	CBFA2T2
hsa-miR-18a-5p	ESR1	hsa-miR-2467-3p	GNG4
hsa-miR-18a-5p	VMA21	hsa-miR-2467-3p	CHRM3
hsa-miR-18a-5p	NR3C1	hsa-miR-2467-3p	FOXP2
hsa-miR-18a-5p	TUT1	hsa-miR-2467-3p	SNAPC3
hsa-miR-18a-5p	GIGYF1	hsa-miR-2467-3p	CAPN5
hsa-miR-18a-5p	NBEA	hsa-miR-2467-3p	SOCS7
hsa-miR-18a-5p	ARF6	hsa-miR-2467-3p	ZFX
hsa-miR-18a-5p	CANX	hsa-miR-2467-3p	GUF1
hsa-miR-18a-5p	GCH1	hsa-miR-2467-3p	CRCP
hsa-miR-18a-5p	RNF4	hsa-miR-2467-3p	TNRC6A
hsa-miR-18a-5p	PDIK1L	hsa-miR-2467-3p	ULK2
hsa-miR-18b-5p	RBMS2	hsa-miR-2467-3p	ACSBG1
hsa-miR-18b-5p	TXNIP	hsa-miR-2467-3p	FKBP15
hsa-miR-18b-5p	PARD6B	hsa-miR-2467-3p	SYNM
hsa-miR-18b-5p	MCRIP2	hsa-miR-2467-3p	APH1A
hsa-miR-18b-5p	SYNM	hsa-miR-2467-3p	IER5
hsa-miR-18b-5p	MAPK13	hsa-miR-2467-3p	GDE1
hsa-miR-18b-5p	PITPNA	hsa-miR-2467-3p	TRPM6
hsa-miR-18b-5p	FBXL3	hsa-miR-2467-3p	SLC35F6
hsa-miR-18b-5p	IGF1	hsa-miR-2467-3p	KLHL26
hsa-miR-195-5p	GPR27	hsa-miR-2467-3p	PLCXD1
hsa-miR-195-5p	TCF3	hsa-miR-2467-3p	FEM1A
hsa-miR-195-5p	KIF21A	hsa-miR-2467-3p	HECW2
hsa-miR-195-5p	TPI1	hsa-miR-2467-3p	PDP2
hsa-miR-195-5p	POLDIP3	hsa-miR-2467-3p	RPL41
hsa-miR-195-5p	GNB1	hsa-miR-2467-3p	ZNF70
hsa-miR-195-5p	KIAA0895	hsa-miR-2467-3p	SNRNP35
hsa-miR-195-5p	HNRNPA2B1	hsa-miR-2467-3p	CDCP1
hsa-miR-195-5p	SH3BGRL2	hsa-miR-2467-3p	NKAP
hsa-miR-195-5p	NOL4L	hsa-miR-2467-3p	MYH14
hsa-miR-195-5p	CPNE1	hsa-miR-2467-3p	GEMIN6
hsa-miR-195-5p	LRRC57	hsa-miR-2467-3p	L2HGDH
hsa-miR-195-5p	RASSF5	hsa-miR-2467-3p	MYH9
hsa-miR-195-5p	SNX11	hsa-miR-2467-3p	NRAS
hsa-miR-195-5p	MAFK	hsa-miR-2467-3p	OSBP
hsa-miR-195-5p	DCAF17	hsa-miR-2467-3p	PIGR
hsa-miR-195-5p	TAB3	hsa-miR-2467-3p	GCFC2
hsa-miR-195-5p	HEYL	hsa-miR-2467-3p	TCF21
hsa-miR-195-5p	WIPI2	hsa-miR-2467-3p	UBE2G1
hsa-miR-195-5p	SERBP1	hsa-miR-2467-3p	UGCG
hsa-miR-195-5p	RFK	hsa-miR-2467-3p	ZNF264
hsa-miR-195-5p	C21orf62	hsa-miR-2467-3p	ATP6V0E1
hsa-miR-195-5p	PPP1R11	hsa-miR-2467-3p	FABP3
hsa-miR-195-5p	ILRUN	hsa-miR-2467-3p	MED17
hsa-miR-195-5p	PAGR1	hsa-miR-2467-3p	NRXN3
hsa-miR-195-5p	KPNA1	hsa-miR-2467-3p	SNU13
hsa-miR-195-5p	CCL4	hsa-miR-2467-3p	CEBPB
hsa-miR-195-5p	H2BC21	hsa-miR-2467-3p	FOSL2
hsa-miR-195-5p	BAG4	hsa-miR-2467-3p	GNL1
hsa-miR-195-5p	MECP2	hsa-miR-2467-3p	AP3S2
hsa-miR-195-5p	ARIH1	hsa-miR-2467-3p	MICB
hsa-miR-195-5p	MLLT6	hsa-miR-2467-3p	COPS8
hsa-miR-195-5p	PSKH1	hsa-miR-2467-3p	SURF6
hsa-miR-195-5p	TKTL1	hsa-miR-2467-3p	RASA4
hsa-miR-195-5p	VPS4A	hsa-miR-2467-3p	KAT7
hsa-miR-195-5p	SOCS5	hsa-miR-2467-3p	CHP1
hsa-miR-195-5p	ZNF275	hsa-miR-2467-3p	SCRG1
hsa-miR-195-5p	OCRL	hsa-miR-2467-3p	FZD4
hsa-miR-195-5p	CCND2	hsa-miR-2467-3p	ATP6V0A2
hsa-miR-195-5p	APP	hsa-miR-2467-3p	WBP2
hsa-miR-195-5p	TMEM135	hsa-miR-2467-3p	EEF2K
hsa-miR-195-5p	BZW1	hsa-miR-2467-3p	MMACHC
hsa-miR-204-5p	ADAT2	hsa-miR-2467-3p	ZNF383
hsa-miR-204-5p	CHCHD3	hsa-miR-2467-3p	SLFN12L
hsa-miR-204-5p	ANKFY1	hsa-miR-2467-3p	ZNF69
hsa-miR-204-5p	HOXA10	hsa-miR-2467-3p	GSTCD
hsa-miR-204-5p	SMOC1	hsa-miR-2467-3p	MCM9
hsa-miR-204-5p	TLK2	hsa-miR-2467-3p	DMAC2L
hsa-miR-204-5p	ZBTB20	hsa-miR-2467-3p	ARF1
hsa-miR-204-5p	PHF13	hsa-miR-2467-3p	BTG1
hsa-miR-204-5p	ENAH	hsa-miR-2467-3p	AR
hsa-miR-204-5p	EDEM1	hsa-miR-2467-3p	COL1A1
hsa-miR-204-5p	PHKG1	hsa-miR-2467-3p	GSR
hsa-miR-204-5p	IL11	hsa-miR-2467-3p	TRIM72
hsa-miR-204-5p	AKAP13	hsa-miR-2467-3p	SRRD
hsa-miR-204-5p	PRKAR1A	hsa-miR-2467-3p	NLE1
hsa-miR-204-5p	RUNX2	hsa-miR-2467-3p	ZNF749
hsa-miR-204-5p	DPF3	hsa-miR-2467-3p	PGAM4
hsa-miR-204-5p	ETF1	hsa-miR-2467-3p	MCUR1
hsa-miR-204-5p	USP47	hsa-miR-2467-3p	ZNF674
hsa-miR-204-5p	MTA3	hsa-miR-2467-3p	SCN3B
hsa-miR-204-5p	AP1S1	hsa-miR-2467-3p	FAM222B
hsa-miR-204-5p	FARP1	hsa-miR-2467-3p	WHAMM
hsa-miR-204-5p	ZWILCH	hsa-miR-2467-3p	UNC119B
hsa-miR-204-5p	MDFI	hsa-miR-2467-3p	CASTOR2
hsa-miR-204-5p	RAB11FIP4	hsa-miR-2467-3p	DSN1
hsa-miR-204-5p	TCF4	hsa-miR-2467-3p	LYRM4
hsa-miR-204-5p	IGFBP2	hsa-miR-2467-3p	TTC39B
hsa-miR-204-5p	CDH1	hsa-miR-2467-3p	PGAM5
hsa-miR-204-5p	SOST	hsa-miR-2467-3p	TMEM127
hsa-miR-204-5p	CACNG8	hsa-miR-296-3p	ZNF268
hsa-miR-204-5p	DNAJC30	hsa-miR-296-3p	DNAJC8
hsa-miR-204-5p	CLNK	hsa-miR-296-3p	GLUL
hsa-miR-204-5p	CCN4	hsa-miR-296-3p	MARK2
hsa-miR-204-5p	PTPRT	hsa-miR-296-3p	ZNF138
hsa-miR-204-5p	MUC4	hsa-miR-296-3p	MAZ
hsa-miR-204-5p	AP5B1	hsa-miR-296-3p	MTA3
hsa-miR-204-5p	FAM83F	hsa-miR-296-3p	GPI
hsa-miR-204-5p	PALM2AKAP2	hsa-miR-296-3p	CTNNA1
hsa-miR-204-5p	TMTC2	hsa-miR-296-3p	HNRNPUL1
hsa-miR-204-5p	ZCCHC24	hsa-miR-296-3p	MLEC
hsa-miR-204-5p	MYOCD	hsa-miR-296-3p	PKM
hsa-miR-204-5p	ALDH1A2	hsa-miR-296-3p	PBXIP1
hsa-miR-204-5p	CAMK2G	hsa-miR-296-3p	LSAMP
hsa-miR-204-5p	ST3GAL1	hsa-miR-296-3p	SHROOM2
hsa-miR-204-5p	B4GALNT3	hsa-miR-296-3p	VMP1
hsa-miR-204-5p	SRARP	hsa-miR-296-3p	ZNF594
hsa-miR-204-5p	ZSCAN22	hsa-miR-296-3p	TUBA1C
hsa-miR-204-5p	BCL9L	hsa-miR-296-3p	CDKN2A
hsa-miR-204-5p	ASIC4	hsa-miR-296-3p	PTP4A2
hsa-miR-204-5p	ABHD15	hsa-miR-296-3p	STEAP3
hsa-miR-204-5p	SFT2D2	hsa-miR-296-3p	TBC1D20
hsa-miR-204-5p	SYT6	hsa-miR-296-3p	IL20RB
hsa-miR-204-5p	TRPM3	hsa-miR-296-3p	HMGA1
hsa-miR-204-5p	CDH8	hsa-miR-296-3p	OSBPL9
hsa-miR-204-5p	CHCHD5	hsa-miR-296-3p	TTL
hsa-miR-204-5p	AGAP1	hsa-miR-296-3p	KCNH1
hsa-miR-204-5p	SORCS2	hsa-miR-296-3p	SCN1B
hsa-miR-204-5p	POU2F2	hsa-miR-296-3p	NPM1
hsa-miR-204-5p	SRGAP1	hsa-miR-296-3p	KDM5B
hsa-miR-204-5p	BMPR1A	hsa-miR-296-3p	B4GALT2
hsa-miR-204-5p	WNK3	hsa-miR-296-3p	ZNF844
hsa-miR-204-5p	IKZF2	hsa-miR-296-3p	SHROOM4
hsa-miR-204-5p	SEMA4G	hsa-miR-296-3p	EIF5A
hsa-miR-204-5p	ARFGEF3	hsa-miR-296-3p	ZNF780B
hsa-miR-204-5p	VN1R1	hsa-miR-296-3p	MLH3
hsa-miR-204-5p	JCAD	hsa-miR-296-3p	BOP1
hsa-miR-204-5p	BACH2	hsa-miR-296-3p	TMX2
hsa-miR-204-5p	LRRC4	hsa-miR-296-3p	VSIG10
hsa-miR-204-5p	ZNF385D	hsa-miR-296-3p	GBA2
hsa-miR-204-5p	SOX4	hsa-miR-296-3p	EGLN1
hsa-miR-204-5p	VASP	hsa-miR-296-3p	HIPK2
hsa-miR-204-5p	AKAP1	hsa-miR-296-3p	RPF1
hsa-miR-204-5p	STC2	hsa-miR-296-3p	ERCC1
hsa-miR-204-5p	SLC1A1	hsa-miR-296-3p	PLAGL2
hsa-miR-204-5p	CPT1B	hsa-miR-296-3p	PTMA
hsa-miR-204-5p	ATF6B	hsa-miR-296-3p	PTMS
hsa-miR-204-5p	SYNGR1	hsa-miR-296-3p	SH3GL1
hsa-miR-204-5p	JARID2	hsa-miR-296-3p	EDF1
hsa-miR-204-5p	USP14	hsa-miR-296-3p	ACTN4
hsa-miR-204-5p	SMAD4	hsa-miR-296-3p	ZBTB22
hsa-miR-204-5p	IPO7	hsa-miR-296-3p	CRTAP
hsa-miR-204-5p	WDR3	hsa-miR-296-3p	SUPT16H
hsa-miR-204-5p	SERINC3	hsa-miR-296-3p	LYPLA2
hsa-miR-204-5p	TPPP	hsa-miR-296-3p	NONO
hsa-miR-204-5p	PADI2	hsa-miR-296-3p	PRRC2B
hsa-miR-204-5p	ANGPTL2	hsa-miR-296-3p	HILPDA
hsa-miR-204-5p	AGO2	hsa-miR-296-3p	CX3CR1
hsa-miR-204-5p	DHODH	hsa-miR-296-3p	CXADR
hsa-miR-204-5p	CYBB	hsa-miR-296-3p	FAT3
hsa-miR-204-5p	IGFBP5	hsa-miR-296-3p	ISG20L2
hsa-miR-204-5p	PPP3R1	hsa-miR-296-3p	HECTD4
hsa-miR-204-5p	PRLR	hsa-miR-296-3p	EEF1A1
hsa-miR-204-5p	LRRC55	hsa-miR-296-3p	AARS1
hsa-miR-204-5p	PLCXD3	hsa-miR-296-3p	CAPNS1
hsa-miR-204-5p	GP2	hsa-miR-296-3p	CTSK
hsa-miR-204-5p	SAMD5	hsa-miR-296-3p	RPL27A
hsa-miR-204-5p	CCR5	hsa-miR-296-3p	NAA30
hsa-miR-204-5p	MAPRE2	hsa-miR-296-3p	CHTF8
hsa-miR-204-5p	STEAP4	hsa-miR-296-3p	SSPN
hsa-miR-204-5p	ZNF48	hsa-miR-3064-5p	FBXO31
hsa-miR-211-5p	ALDH6A1	hsa-miR-3064-5p	NFIX
hsa-miR-211-5p	OPN5	hsa-miR-3064-5p	ZNF468
hsa-miR-211-5p	CACHD1	hsa-miR-3064-5p	ALDH6A1
hsa-miR-211-5p	GALNT10	hsa-miR-3064-5p	TRMT10B
hsa-miR-211-5p	KANSL1	hsa-miR-3064-5p	ARHGDIA
hsa-miR-211-5p	MYRF	hsa-miR-3064-5p	TMEM59
hsa-miR-211-5p	SH3PXD2A	hsa-miR-3064-5p	ZNF24
hsa-miR-211-5p	FEM1B	hsa-miR-3064-5p	DNPEP
hsa-miR-211-5p	NGDN	hsa-miR-3064-5p	TCF23
hsa-miR-211-5p	SYNJ2BP	hsa-miR-3064-5p	SRRM4
hsa-miR-211-5p	GAN	hsa-miR-3064-5p	FAM71F2
hsa-miR-211-5p	TLNRD1	hsa-miR-3064-5p	RRP7A
hsa-miR-211-5p	ELOVL6	hsa-miR-3064-5p	SDHAF2
hsa-miR-211-5p	CDH4	hsa-miR-3064-5p	NDUFV3
hsa-miR-211-5p	SPIB	hsa-miR-3064-5p	ZNF277
hsa-miR-211-5p	SMAD6	hsa-miR-3064-5p	MRPL17
hsa-miR-211-5p	DPF2	hsa-miR-3064-5p	CENPO
hsa-miR-211-5p	ZBTB43	hsa-miR-3064-5p	PIWIL1
hsa-miR-211-5p	KCTD11	hsa-miR-3064-5p	TXNIP
hsa-miR-211-5p	ATXN7	hsa-miR-3064-5p	TRAM2
hsa-miR-211-5p	IL10RA	hsa-miR-3064-5p	ZNF429
hsa-miR-211-5p	ZNF705A	hsa-miR-3064-5p	TMEM184A
hsa-miR-211-5p	MEX3A	hsa-miR-3064-5p	NAA10
hsa-miR-211-5p	PRDM2	hsa-miR-3064-5p	ZNF85
hsa-miR-211-5p	ZBTB8B	hsa-miR-3150b-3p	PTPN1
hsa-miR-211-5p	HLCS	hsa-miR-3150b-3p	CHAC1
hsa-miR-2116-3p	PHF12	hsa-miR-3150b-3p	TSKU
hsa-miR-2116-3p	GRAMD1B	hsa-miR-3150b-3p	WDTC1
hsa-miR-2116-3p	ZKSCAN1	hsa-miR-3150b-3p	SEC16A
hsa-miR-2116-3p	EI24	hsa-miR-3150b-3p	STX6
hsa-miR-2116-3p	RBM23	hsa-miR-3150b-3p	SYT7
hsa-miR-2116-3p	LMLN	hsa-miR-3150b-3p	NAA40
hsa-miR-2116-3p	GPR26	hsa-miR-3150b-3p	FOSL1
hsa-miR-2116-3p	MACC1	hsa-miR-3150b-3p	SLC29A2
hsa-miR-2116-3p	SRRM4	hsa-miR-3150b-3p	HMGB3
hsa-miR-2116-3p	ALDOC	hsa-miR-3150b-3p	MYO1C
hsa-miR-2116-3p	NRL	hsa-miR-3150b-3p	SLC26A9
hsa-miR-2116-3p	RAB21	hsa-miR-3150b-3p	ALG14
hsa-miR-2116-3p	IER5	hsa-miR-3150b-3p	METTL21A
hsa-miR-2116-3p	NLN	hsa-miR-3150b-3p	SEPTIN6
hsa-miR-2116-3p	ZNF500	hsa-miR-3150b-3p	CBLB
hsa-miR-2116-3p	RABIF	hsa-miR-3150b-3p	UNC5B
hsa-miR-2116-3p	KCNK6	hsa-miR-3150b-3p	UBN2
hsa-miR-2116-3p	BTN3A2	hsa-miR-3150b-3p	WFIKKN2
hsa-miR-2116-3p	SOD2	hsa-miR-3150b-3p	ZADH2
hsa-miR-2116-3p	GRIN2B	hsa-miR-3150b-3p	NCOA3
hsa-miR-2116-3p	C2CD4B	hsa-miR-3150b-3p	CELF1
hsa-miR-2116-3p	C18orf32	hsa-miR-3150b-3p	VWA1
hsa-miR-2116-3p	PWWP2A	hsa-miR-3150b-3p	IDH3A
hsa-miR-2682-5p	VTI1B	hsa-miR-3150b-3p	CHCHD5
hsa-miR-2682-5p	SNX17	hsa-miR-3150b-3p	ARHGEF2
hsa-miR-2682-5p	JADE2	hsa-miR-3150b-3p	NPTXR
hsa-miR-2682-5p	IGF1R	hsa-miR-3150b-3p	CTIF
hsa-miR-2682-5p	ZSCAN29	hsa-miR-3150b-3p	RPH3A
hsa-miR-2682-5p	TMEM167A	hsa-miR-3150b-3p	SLC35C2
hsa-miR-2682-5p	MTDH	hsa-miR-3150b-3p	CASKIN1
hsa-miR-2682-5p	ARL5B	hsa-miR-3150b-3p	EDA2R
hsa-miR-2682-5p	MARVELD2	hsa-miR-3150b-3p	TRIR
hsa-miR-2682-5p	PEAK1	hsa-miR-3150b-3p	USB1
hsa-miR-2682-5p	TBC1D1	hsa-miR-3150b-3p	QSOX1
hsa-miR-2682-5p	EPM2AIP1	hsa-miR-3150b-3p	SLC7A1
hsa-miR-2682-5p	MAST3	hsa-miR-3150b-3p	RBM8A
hsa-miR-2682-5p	POU4F1	hsa-miR-3150b-3p	CBL
hsa-miR-2682-5p	BTG2	hsa-miR-3150b-3p	PGRMC2
hsa-miR-2682-5p	CNOT4	hsa-miR-3150b-3p	ZBTB44
hsa-miR-2682-5p	ITGA11	hsa-miR-3150b-3p	MIGA2
hsa-miR-2682-5p	HIRIP3	hsa-miR-3150b-3p	SLC39A9
hsa-miR-29a-3p	COL10A1	hsa-miR-3150b-3p	ASTN2
hsa-miR-29a-3p	TESPA1	hsa-miR-3150b-3p	ADD2
hsa-miR-29a-3p	TET3	hsa-miR-3150b-3p	IGFBP5
hsa-miR-29a-3p	ITGA6	hsa-miR-3150b-3p	PABPC1L2A
hsa-miR-29a-3p	NASP	hsa-miR-3150b-3p	PABPC1L2B
hsa-miR-29a-3p	SLC22A7	hsa-miR-3150b-3p	GXYLT2
hsa-miR-29a-3p	DNMT3A	hsa-miR-3150b-3p	MCRIP1
hsa-miR-29a-3p	FMNL3	hsa-miR-3150b-3p	IRAG1
hsa-miR-29a-3p	QKI	hsa-miR-3150b-3p	ATXN1L
hsa-miR-29a-3p	HBP1	hsa-miR-3150b-3p	SLC38A4
hsa-miR-29a-3p	BBC3	hsa-miR-3150b-3p	FKBP1A
hsa-miR-29a-3p	PHACTR2	hsa-miR-3150b-3p	TSC22D1
hsa-miR-29a-3p	PAN2	hsa-miR-3189-3p	STX3
hsa-miR-29a-3p	SLC30A10	hsa-miR-3189-3p	EFTUD2
hsa-miR-29a-3p	CLDN1	hsa-miR-3189-3p	KLHL40
hsa-miR-29a-3p	CDC7	hsa-miR-3189-3p	ZNF417
hsa-miR-29a-3p	KLF4	hsa-miR-3189-3p	SCUBE1
hsa-miR-29a-3p	INSIG1	hsa-miR-3189-3p	RTN2
hsa-miR-29a-3p	AKT2	hsa-miR-3189-3p	POGZ
hsa-miR-29a-3p	CRYBG1	hsa-miR-3189-3p	RBM28
hsa-miR-29a-3p	EREG	hsa-miR-3189-3p	RMND5A
hsa-miR-29a-3p	IFRD1	hsa-miR-3189-3p	FYCO1
hsa-miR-29a-3p	LAMA2	hsa-miR-3189-3p	ITGAL
hsa-miR-29a-3p	ITIH5	hsa-miR-3189-3p	SPON2
hsa-miR-29a-3p	PHETA2	hsa-miR-3189-3p	ZCCHC8
hsa-miR-29a-3p	GLUL	hsa-miR-3189-3p	XIAP
hsa-miR-29a-3p	OTUD4	hsa-miR-3194-5p	MRPS23
hsa-miR-29a-3p	FBRS	hsa-miR-3194-5p	SLC39A2
hsa-miR-29a-3p	TET2	hsa-miR-3194-5p	CHD1
hsa-miR-29a-3p	FAM71F2	hsa-miR-3194-5p	PGRMC1
hsa-miR-29a-3p	CACNA1C	hsa-miR-3194-5p	BLCAP
hsa-miR-29b-3p	COL4A5	hsa-miR-3194-5p	ZDHHC18
hsa-miR-29b-3p	VHL	hsa-miR-3194-5p	KCNIP2
hsa-miR-29b-3p	CIT	hsa-miR-3194-5p	COA4
hsa-miR-29b-3p	HMGCR	hsa-miR-3194-5p	NGDN
hsa-miR-29b-3p	PDGFC	hsa-miR-3194-5p	HIF1AN
hsa-miR-29b-3p	MAP2K6	hsa-miR-3194-5p	NODAL
hsa-miR-29b-3p	SMARCC1	hsa-miR-3194-5p	SYNJ2BP
hsa-miR-29b-3p	NREP	hsa-miR-3194-5p	MEAF6
hsa-miR-29b-3p	ENPP2	hsa-miR-3194-5p	ZC3H12A
hsa-miR-29b-3p	DYNLT1	hsa-miR-3194-5p	PLCG2
hsa-miR-29b-3p	ISG20L2	hsa-miR-3194-5p	PSMB7
hsa-miR-29b-3p	PPIC	hsa-miR-3194-5p	TNFRSF10D
hsa-miR-29b-3p	MXD1	hsa-miR-3194-5p	LYVE1
hsa-miR-29c-3p	CTC1	hsa-miR-3194-5p	TRIOBP
hsa-miR-3121-3p	ST6GALNAC3	hsa-miR-3194-5p	PPIB
hsa-miR-3121-3p	GEM	hsa-miR-3194-5p	ZNF280D
hsa-miR-3121-3p	CMIP	hsa-miR-3194-5p	AP1G1
hsa-miR-3121-3p	PPP1R9A	hsa-miR-3194-5p	STARD3
hsa-miR-3121-3p	PLXDC1	hsa-miR-324-3p	PLEKHB2
hsa-miR-3121-3p	NUFIP2	hsa-miR-324-3p	CSNK1A1
hsa-miR-3121-3p	YWHAZ	hsa-miR-324-3p	PRKAR1A
hsa-miR-3121-3p	ZNF460	hsa-miR-324-3p	ANXA11
hsa-miR-3121-3p	ELAVL1	hsa-miR-324-3p	CAPZB
hsa-miR-3121-3p	NCBP3	hsa-miR-324-3p	STK40
hsa-miR-324-5p	CLN6	hsa-miR-324-3p	FAM107A
hsa-miR-324-5p	CCND3	hsa-miR-324-3p	MON1B
hsa-miR-324-5p	PSME3	hsa-miR-324-3p	PIGG
hsa-miR-324-5p	KLF7	hsa-miR-324-3p	ZMIZ2
hsa-miR-324-5p	CLPTM1	hsa-miR-324-3p	TJP1
hsa-miR-324-5p	AMZ1	hsa-miR-324-3p	LNPK
hsa-miR-324-5p	MYADM	hsa-miR-324-3p	HSPA4L
hsa-miR-324-5p	ARPP19	hsa-miR-324-3p	APOLD1
hsa-miR-324-5p	TCF7L2	hsa-miR-324-3p	GTPBP10
hsa-miR-324-5p	DNAL1	hsa-miR-324-3p	PIGM
hsa-miR-324-5p	RNF26	hsa-miR-324-3p	NUP62
hsa-miR-324-5p	MRPL14	hsa-miR-324-3p	EMC10
hsa-miR-324-5p	MGAT5B	hsa-miR-324-3p	MCM4
hsa-miR-324-5p	CYP20A1	hsa-miR-324-3p	FOXRED1
hsa-miR-324-5p	PAX3	hsa-miR-324-3p	SLC16A9
hsa-miR-324-5p	PPM1F	hsa-miR-324-3p	ZNF432
hsa-miR-324-5p	IPO5	hsa-miR-324-3p	CLUAP1
hsa-miR-324-5p	MEA1	hsa-miR-324-3p	NUDCD3
hsa-miR-324-5p	BIVM	hsa-miR-324-3p	PLCE1
hsa-miR-324-5p	GID8	hsa-miR-324-3p	TMED9
hsa-miR-324-5p	SOBP	hsa-miR-324-3p	ARHGAP17
hsa-miR-324-5p	CTTNBP2NL	hsa-miR-324-3p	CACNA1I
hsa-miR-324-5p	RPL41	hsa-miR-324-3p	NOL12
hsa-miR-324-5p	COL14A1	hsa-miR-324-3p	NFATC3
hsa-miR-324-5p	ELOVL5	hsa-miR-324-3p	GDF11
hsa-miR-324-5p	NSUN3	hsa-miR-324-3p	PPIE
hsa-miR-324-5p	C8orf33	hsa-miR-324-3p	TOMM40
hsa-miR-324-5p	CLMP	hsa-miR-324-3p	SLC2A1
hsa-miR-324-5p	RAB11FIP1	hsa-miR-324-3p	KDELR2
hsa-miR-324-5p	PSMD4	hsa-miR-324-3p	CDIP1
hsa-miR-324-5p	SYNGR2	hsa-miR-324-3p	ARHGAP26
hsa-miR-324-5p	SCD	hsa-miR-324-3p	CENPI
hsa-miR-324-5p	ETS1	hsa-miR-324-3p	STK16
hsa-miR-324-5p	GLI1	hsa-miR-324-3p	MBD1
hsa-miR-324-5p	H3-3B	hsa-miR-326	PEX5L
hsa-miR-324-5p	LDHA	hsa-miR-326	PHF8
hsa-miR-324-5p	RBBP4	hsa-miR-326	PDHA1
hsa-miR-324-5p	NEBL	hsa-miR-326	FGF1
hsa-miR-324-5p	RER1	hsa-miR-326	PTPA
hsa-miR-324-5p	SCARB1	hsa-miR-326	PDE1B
hsa-miR-324-5p	ARF1	hsa-miR-326	ERBB2
hsa-miR-324-5p	HRH1	hsa-miR-326	AGO1
hsa-miR-324-5p	RPL37	hsa-miR-326	BCAS3
hsa-miR-324-5p	SPOPL	hsa-miR-326	DAB2IP
hsa-miR-324-5p	TMEM129	hsa-miR-326	USH1G
hsa-miR-324-5p	NKX2-5	hsa-miR-326	NF2
hsa-miR-324-5p	SLITRK4	hsa-miR-326	A4GALT
hsa-miR-330-3p	SPTLC2	hsa-miR-326	GOSR2
hsa-miR-330-3p	TRRAP	hsa-miR-326	TRPC4AP
hsa-miR-330-3p	PLEKHB2	hsa-miR-326	NOTCH1
hsa-miR-330-3p	ARHGAP12	hsa-miR-326	VPS13C
hsa-miR-330-3p	BBX	hsa-miR-326	EPHB3
hsa-miR-330-3p	ZBTB18	hsa-miR-326	SLC27A4
hsa-miR-330-3p	PFKFB3	hsa-miR-326	DCAF7
hsa-miR-330-3p	LZIC	hsa-miR-326	SRRM1
hsa-miR-330-3p	BSPRY	hsa-miR-326	AKT1
hsa-miR-330-3p	DCP2	hsa-miR-326	F9
hsa-miR-330-3p	ZC3H6	hsa-miR-326	ZNF154
hsa-miR-330-3p	SFTPB	hsa-miR-326	RBM20
hsa-miR-330-3p	RNF150	hsa-miR-328-3p	EZR
hsa-miR-330-3p	ZBTB16	hsa-miR-328-3p	STT3A
hsa-miR-330-3p	SMG1	hsa-miR-328-3p	RALGAPB
hsa-miR-330-3p	PNRC2	hsa-miR-328-3p	TMEM132B
hsa-miR-330-3p	RCC2	hsa-miR-328-3p	CBX6
hsa-miR-330-3p	PTGFRN	hsa-miR-328-3p	HMGB1
hsa-miR-330-3p	JPH1	hsa-miR-328-3p	HSDL2
hsa-miR-330-3p	DHX35	hsa-miR-328-3p	TYW3
hsa-miR-330-3p	RTP4	hsa-miR-328-3p	SKA1
hsa-miR-330-3p	SLC35E1	hsa-miR-328-3p	ARHGEF25
hsa-miR-330-3p	MSI1	hsa-miR-328-3p	MAP4
hsa-miR-330-3p	ORC5	hsa-miR-328-3p	HNRNPL
hsa-miR-330-3p	PCMT1	hsa-miR-328-3p	TMOD3
hsa-miR-330-3p	HCFC2	hsa-miR-328-3p	OTUD5
hsa-miR-330-3p	MAP3K2	hsa-miR-328-3p	MKI67
hsa-miR-330-3p	GUCY1A2	hsa-miR-328-3p	KCNK6
hsa-miR-330-3p	NCMAP	hsa-miR-328-3p	SCD
hsa-miR-330-3p	SYNPO	hsa-miR-328-3p	LPCAT3
hsa-miR-34a-5p	TMOD2	hsa-miR-328-3p	ORMDL1
hsa-miR-34a-5p	MRE11	hsa-miR-328-3p	POM121
hsa-miR-34a-5p	VAV3	hsa-miR-328-3p	UBTF
hsa-miR-34a-5p	SUGT1	hsa-miR-328-3p	ETV3
hsa-miR-34a-5p	GNPDA1	hsa-miR-328-3p	FKBP5
hsa-miR-34a-5p	TGFBR2	hsa-miR-330-5p	CTSA
hsa-miR-34a-5p	KDM4A	hsa-miR-330-5p	PDIA3
hsa-miR-34a-5p	POLR3E	hsa-miR-330-5p	PDE3A
hsa-miR-34a-5p	NDRG1	hsa-miR-330-5p	FAM216B
hsa-miR-34a-5p	TSN	hsa-miR-330-5p	RANBP10
hsa-miR-34a-5p	PLA2G2D	hsa-miR-330-5p	HNRNPA1
hsa-miR-34a-5p	KHDRBS1	hsa-miR-330-5p	RFT1
hsa-miR-34a-5p	YOD1	hsa-miR-330-5p	BVES
hsa-miR-34a-5p	DIABLO	hsa-miR-330-5p	CALHM5
hsa-miR-34a-5p	ADNP	hsa-miR-330-5p	ARL5B
hsa-miR-34a-5p	CARF	hsa-miR-330-5p	TUFT1
hsa-miR-34a-5p	RICTOR	hsa-miR-330-5p	EPG5
hsa-miR-34a-5p	PEA15	hsa-miR-330-5p	ULBP3
hsa-miR-34a-5p	FOSL1	hsa-miR-330-5p	IHH
hsa-miR-34a-5p	GATA4	hsa-miR-330-5p	MUC1
hsa-miR-34a-5p	SIRT1	hsa-miR-330-5p	PCGF3
hsa-miR-34a-5p	ACSL4	hsa-miR-330-5p	MTHFD2
hsa-miR-34a-5p	GDF5	hsa-miR-330-5p	SF3B3
hsa-miR-34a-5p	EDEM3	hsa-miR-330-5p	RPL4
hsa-miR-34a-5p	BNIP2	hsa-miR-330-5p	TOMM5
hsa-miR-34a-5p	HDLBP	hsa-miR-330-5p	STUM
hsa-miR-34a-5p	MAP4	hsa-miR-330-5p	PDE4B
hsa-miR-34a-5p	RBCK1	hsa-miR-330-5p	ABCC6
hsa-miR-34a-5p	LLPH	hsa-miR-380-3p	SNX2
hsa-miR-34a-5p	CASP10	hsa-miR-380-3p	PPP2R1B
hsa-miR-34a-5p	RWDD2A	hsa-miR-411-5p	RSL1D1
hsa-miR-34a-5p	LARP1	hsa-miR-411-5p	METTL8
hsa-miR-34a-5p	SOCS4	hsa-miR-411-5p	EIF1AX
hsa-miR-34a-5p	OPA1	hsa-miR-424-5p	CDX2
hsa-miR-34a-5p	NUP98	hsa-miR-424-5p	SCOC
hsa-miR-34a-5p	APOL2	hsa-miR-424-5p	CCNE2
hsa-miR-34a-5p	TRAF3	hsa-miR-424-5p	CARM1
hsa-miR-34a-5p	NSUN5	hsa-miR-424-5p	PPIG
hsa-miR-34a-5p	RBM12	hsa-miR-424-5p	CUL2
hsa-miR-34a-5p	CD40	hsa-miR-424-5p	WNK3
hsa-miR-34a-5p	KCNH1	hsa-miR-424-5p	EIF2B2
hsa-miR-34a-5p	FUT8	hsa-miR-424-5p	AP5Z1
hsa-miR-34a-5p	SPTBN1	hsa-miR-424-5p	TOB2
hsa-miR-34a-5p	APAF1	hsa-miR-424-5p	AURKAIP1
hsa-miR-34a-5p	SYNE2	hsa-miR-424-5p	ANLN
hsa-miR-34a-5p	DGAT2L6	hsa-miR-424-5p	HOXA10
hsa-miR-34a-5p	EXT2	hsa-miR-424-5p	C11orf24
hsa-miR-34a-5p	MFSD8	hsa-miR-424-5p	CPSF7
hsa-miR-34a-5p	NCBP2	hsa-miR-424-5p	CTDSPL
hsa-miR-34a-5p	CDC25C	hsa-miR-424-5p	PLPBP
hsa-miR-34a-5p	MTMR9	hsa-miR-424-5p	ENTPD1
hsa-miR-34a-5p	CDON	hsa-miR-424-5p	RAD23B
hsa-miR-34a-5p	ADARB1	hsa-miR-432-5p	FMN1
hsa-miR-34a-5p	ANKS1A	hsa-miR-432-5p	MDM2
hsa-miR-34a-5p	MKLN1	hsa-miR-432-5p	SURF4
hsa-miR-34a-5p	CAMTA1	hsa-miR-432-5p	LYRM7
hsa-miR-34a-5p	UBE2S	hsa-miR-432-5p	ING5
hsa-miR-34a-5p	RNF40	hsa-miR-432-5p	ITPRIPL1
hsa-miR-34a-5p	GIGYF2	hsa-miR-432-5p	OR2C3
hsa-miR-34a-5p	GDE1	hsa-miR-432-5p	STAMBP
hsa-miR-34a-5p	TENT5A	hsa-miR-432-5p	RAPH1
hsa-miR-34a-5p	LRRC40	hsa-miR-432-5p	ADAMTS17
hsa-miR-34a-5p	TGIF2	hsa-miR-432-5p	ADAR
hsa-miR-34a-5p	WDR77	hsa-miR-432-5p	NBAS
hsa-miR-34a-5p	MCMBP	hsa-miR-432-5p	KIAA0319L
hsa-miR-34a-5p	CXCL9	hsa-miR-432-5p	SETX
hsa-miR-34a-5p	CCL22	hsa-miR-432-5p	RBFOX2
hsa-miR-34a-5p	TFAM	hsa-miR-432-5p	DNTTIP2
hsa-miR-34a-5p	HRK	hsa-miR-432-5p	LRRC1
hsa-miR-34a-5p	CFLAR	hsa-miR-432-5p	GALNT2
hsa-miR-34a-5p	CDKN1B	hsa-miR-432-5p	NES
hsa-miR-34a-5p	FKBP1B	hsa-miR-432-5p	MGAT1
hsa-miR-34a-5p	GYG1	hsa-miR-432-5p	MEGF9
hsa-miR-34a-5p	HNF4G	hsa-miR-432-5p	C10orf105
hsa-miR-34a-5p	DFFA	hsa-miR-4436a	RAB43
hsa-miR-34a-5p	EFNB1	hsa-miR-4436a	MICAL2
hsa-miR-34a-5p	PKP2	hsa-miR-4436a	SLC44A1
hsa-miR-34a-5p	CDC23	hsa-miR-4436a	CERT1
hsa-miR-34a-5p	PPARA	hsa-miR-4436a	MFSD14B
hsa-miR-34a-5p	PWP2	hsa-miR-4436a	ENPP6
hsa-miR-34a-5p	DNAJB6	hsa-miR-4436a	SMOX
hsa-miR-34a-5p	UST	hsa-miR-4436a	ZNF467
hsa-miR-34a-5p	PLIN3	hsa-miR-4436a	SULT1B1
hsa-miR-34a-5p	CAPRIN1	hsa-miR-4436a	MAU2
hsa-miR-34a-5p	CCT3	hsa-miR-4436a	RELA
hsa-miR-34a-5p	PDGFRA	hsa-miR-4436a	EIF4EBP2
hsa-miR-34a-5p	RRAS	hsa-miR-4436a	CDK2AP2
hsa-miR-34a-5p	ERLIN1	hsa-miR-4436a	MORF4L2
hsa-miR-34a-5p	SNTB2	hsa-miR-4436a	PIP5K1C
hsa-miR-34a-5p	ERLIN2	hsa-miR-4436a	VAV3
hsa-miR-34a-5p	RAB3GAP2	hsa-miR-4436a	AMFR
hsa-miR-34a-5p	SF3B3	hsa-miR-4436a	CPA4
hsa-miR-34a-5p	PRRC2B	hsa-miR-4436a	ESYT1
hsa-miR-34a-5p	GPI	hsa-miR-4436a	URGCP-MRPS24
hsa-miR-34a-5p	CD70	hsa-miR-455-3p	CLSTN1
hsa-miR-34a-5p	TPM1	hsa-miR-455-3p	CDKN2AIPNL
hsa-miR-34a-5p	CPT2	hsa-miR-455-3p	MYPN
hsa-miR-34a-5p	GAPVD1	hsa-miR-455-3p	CYTH2
hsa-miR-34a-5p	AXIN2	hsa-miR-455-3p	WDR5B
hsa-miR-34a-5p	CLTB	hsa-miR-455-3p	SSBP2
hsa-miR-34a-5p	AKT1	hsa-miR-455-3p	SLC9A7
hsa-miR-34a-5p	IRGQ	hsa-miR-455-3p	CEP57L1
hsa-miR-34a-5p	AKR1B1	hsa-miR-455-3p	MOBP
hsa-miR-34a-5p	TNF	hsa-miR-455-3p	CEP43
hsa-miR-34a-5p	POLR2A	hsa-miR-455-3p	SPATS2L
hsa-miR-34a-5p	REEP3	hsa-miR-455-3p	PTCD2
hsa-miR-34a-5p	PODXL	hsa-miR-455-3p	PKNOX1
hsa-miR-34a-5p	RRM2	hsa-miR-455-3p	ATF7IP
hsa-miR-34a-5p	PEG10	hsa-miR-455-3p	MYADM
hsa-miR-34a-5p	ZSWIM7	hsa-miR-455-3p	EIF4G1
hsa-miR-34a-5p	UBXN2B	hsa-miR-455-3p	MAEA
hsa-miR-34a-5p	E2F5	hsa-miR-455-3p	COX18
hsa-miR-34a-5p	RNF169	hsa-miR-455-3p	FRMD8
hsa-miR-34a-5p	BCL2A1	hsa-miR-455-3p	RANBP3
hsa-miR-34a-5p	AIFM1	hsa-miR-455-3p	PPIA
hsa-miR-34a-5p	TOM1	hsa-miR-455-3p	RBSN
hsa-miR-34a-5p	ALS2	hsa-miR-455-3p	TMEM170A
hsa-miR-34a-5p	STX1A	hsa-miR-455-3p	ZNF747
hsa-miR-34a-5p	LEF1	hsa-miR-455-3p	LIPG
hsa-miR-34a-5p	TP73	hsa-miR-455-3p	ATL2
hsa-miR-34a-5p	XIAP	hsa-miR-455-3p	LZIC
hsa-miR-34b-5p	BTRC	hsa-miR-455-3p	MED29
hsa-miR-34b-5p	ZDHHC18	hsa-miR-455-3p	IREB2
hsa-miR-34b-5p	CXorf38	hsa-miR-455-3p	ATXN3
hsa-miR-34b-5p	ARHGAP1	hsa-miR-455-3p	ZEB1
hsa-miR-34b-5p	TENT4A	hsa-miR-455-3p	SLC25A32
hsa-miR-34b-5p	HOXC8	hsa-miR-455-3p	FAHD1
hsa-miR-34b-5p	MYC	hsa-miR-455-3p	HSDL1
hsa-miR-34b-5p	RBL1	hsa-miR-455-3p	BRIP1
hsa-miR-34b-5p	DYRK3	hsa-miR-455-3p	PPP1R12B
hsa-miR-34b-5p	MET	hsa-miR-455-3p	LCOR
hsa-miR-34c-5p	LNPK	hsa-miR-455-3p	LAT2
hsa-miR-34c-5p	SSBP2	hsa-miR-455-3p	PURB
hsa-miR-34c-5p	DDX19B	hsa-miR-455-3p	TRPV1
hsa-miR-34c-5p	BCL2L13	hsa-miR-455-3p	ITGB1
hsa-miR-34c-5p	SHMT1	hsa-miR-455-3p	KCNK10
hsa-miR-34c-5p	MYCN	hsa-miR-455-3p	TMEM169
hsa-miR-34c-5p	ADGRG3	hsa-miR-455-3p	RDH13
hsa-miR-34c-5p	SLC35G2	hsa-miR-455-3p	TAF8
hsa-miR-34c-5p	BMF	hsa-miR-455-3p	SMARCD1
hsa-miR-34c-5p	GPR156	hsa-miR-455-3p	ZNF570
hsa-miR-34c-5p	IL6R	hsa-miR-455-3p	APOBEC3F
hsa-miR-34c-5p	KLHDC10	hsa-miR-455-3p	TRAF6
hsa-miR-34c-5p	CLIC5	hsa-miR-455-3p	ZNF585B
hsa-miR-34c-5p	AXL	hsa-miR-455-3p	BBS5
hsa-miR-34c-5p	MOAP1	hsa-miR-455-3p	SGPP2
hsa-miR-34c-5p	GAS1	hsa-miR-455-3p	ZNF583
hsa-miR-34c-5p	SRSF2	hsa-miR-455-3p	MAGI3
hsa-miR-34c-5p	NFE2L1	hsa-miR-455-3p	ZNF548
hsa-miR-34c-5p	GMFB	hsa-miR-455-3p	ZNF549
hsa-miR-34c-5p	VEZT	hsa-miR-455-3p	RASGRP3
hsa-miR-34c-5p	ITGB3	hsa-miR-455-3p	IFNLR1
hsa-miR-34c-5p	ATP6V1E1	hsa-miR-455-3p	ZNF619
hsa-miR-3612	KIAA1958	hsa-miR-455-3p	SCAI
hsa-miR-3612	FBXW8	hsa-miR-455-3p	GPAT4
hsa-miR-3612	STK17B	hsa-miR-455-3p	SFXN2
hsa-miR-3612	AP5M1	hsa-miR-455-3p	CUX1
hsa-miR-3612	CERS2	hsa-miR-455-3p	LILRA5
hsa-miR-3612	F2RL2	hsa-miR-455-3p	DENND2C
hsa-miR-3612	PRORP	hsa-miR-455-3p	RSBN1L
hsa-miR-3612	TSKU	hsa-miR-455-3p	ZC3H6
hsa-miR-3612	CENPN	hsa-miR-455-3p	BCAS4
hsa-miR-3612	RCN2	hsa-miR-455-3p	BLOC1S5
hsa-miR-3612	B4GALNT1	hsa-miR-455-3p	PLPP6
hsa-miR-3612	PELP1	hsa-miR-455-3p	KBTBD12
hsa-miR-3612	ARPIN	hsa-miR-455-3p	DFFA
hsa-miR-3612	CIITA	hsa-miR-455-3p	PLEKHM2
hsa-miR-3612	KIF6	hsa-miR-455-3p	USP37
hsa-miR-3612	MTMR12	hsa-miR-455-3p	TERF1
hsa-miR-3612	ERC1	hsa-miR-455-3p	OPA3
hsa-miR-3612	CPNE5	hsa-miR-455-3p	BMPR1A
hsa-miR-3612	LYRM4	hsa-miR-455-3p	PPP2R2A
hsa-miR-3612	OR2A4	hsa-miR-455-3p	HDAC2
hsa-miR-3612	ZNF527	hsa-miR-455-3p	EXOSC2
hsa-miR-3612	ZC3H8	hsa-miR-455-3p	RBMS2
hsa-miR-3612	TNFRSF13C	hsa-miR-455-3p	LPAR2
hsa-miR-3612	MARS2	hsa-miR-455-3p	LIMD1
hsa-miR-3612	FOXP4	hsa-miR-455-3p	SLC25A15
hsa-miR-3612	CCDC127	hsa-miR-455-3p	TOR1B
hsa-miR-3612	TTC39C	hsa-miR-455-3p	RIMS3
hsa-miR-3612	IFNLR1	hsa-miR-455-3p	N4BP2L2
hsa-miR-3612	USH1G	hsa-miR-455-3p	SMC5
hsa-miR-3612	ANKRD52	hsa-miR-455-3p	POFUT2
hsa-miR-3612	ZNF619	hsa-miR-455-3p	GIGYF2
hsa-miR-3612	PCSK9	hsa-miR-455-3p	PGM3
hsa-miR-3612	CNNM3	hsa-miR-455-3p	SAR1B
hsa-miR-3612	TERF1	hsa-miR-455-3p	BAIAP2
hsa-miR-3612	FOSL2	hsa-miR-455-3p	TMEM184C
hsa-miR-3612	GNG4	hsa-miR-455-3p	CAND1
hsa-miR-3612	KLF2	hsa-miR-455-3p	NPAP1
hsa-miR-3612	THEM6	hsa-miR-455-3p	OTULINL
hsa-miR-3612	TMEM214	hsa-miR-455-3p	OTUD7B
hsa-miR-3612	TRPV1	hsa-miR-455-3p	CHMP1B
hsa-miR-3612	ZNF317	hsa-miR-455-3p	FAM234B
hsa-miR-3612	CDCP1	hsa-miR-455-3p	ZNF250
hsa-miR-3612	GEMIN6	hsa-miR-455-3p	NSUN3
hsa-miR-3612	L2HGDH	hsa-miR-455-3p	C17orf75
hsa-miR-3612	GABRR2	hsa-miR-455-3p	MAP1LC3B
hsa-miR-3612	HMOX1	hsa-miR-455-3p	ELOVL1
hsa-miR-3612	MAPKAPK5	hsa-miR-455-3p	EIF4E
hsa-miR-3612	ATP6V0E1	hsa-miR-455-3p	TSPYL1
hsa-miR-3612	EIF4EBP1	hsa-miR-455-3p	YY1
hsa-miR-3612	ELF3	hsa-miR-455-3p	STX7
hsa-miR-3612	ARHGAP35	hsa-miR-455-3p	TNFRSF10A
hsa-miR-3612	PTPN14	hsa-miR-455-3p	ACOX1
hsa-miR-3612	TFDP2	hsa-miR-455-3p	FDX1
hsa-miR-3612	RASA4	hsa-miR-455-3p	BNIP2
hsa-miR-3612	TIMM10B	hsa-miR-455-3p	EI24
hsa-miR-3612	FZD4	hsa-miR-455-3p	LGALS8
hsa-miR-3612	EEF2K	hsa-miR-455-3p	MAP3K2
hsa-miR-3612	DCPS	hsa-miR-455-3p	WASF2
hsa-miR-3612	INTS3	hsa-miR-455-3p	NARF
hsa-miR-3612	AR	hsa-miR-455-3p	CLIC4
hsa-miR-3612	PLCXD1	hsa-miR-455-3p	SANBR
hsa-miR-3612	ECE1	hsa-miR-455-3p	F11R
hsa-miR-3612	ERN1	hsa-miR-455-3p	ZDHHC24
hsa-miR-3612	CLCN5	hsa-miR-455-3p	ZNF843
hsa-miR-3612	RPL28	hsa-miR-455-3p	MXRA7
hsa-miR-3612	DENND6B	hsa-miR-455-3p	OTUD4
hsa-miR-3612	TRIOBP	hsa-miR-455-3p	SIRT3
hsa-miR-3612	C6orf132	hsa-miR-455-3p	ENTPD5
hsa-miR-3612	TTC39B	hsa-miR-455-3p	FZD2
hsa-miR-424-5p	CDX2	hsa-miR-455-3p	ADH5
hsa-miR-424-5p	ARHGDIA	hsa-miR-455-3p	GGCX
hsa-miR-424-5p	CBX6	hsa-miR-455-3p	CISD2
hsa-miR-424-5p	SCOC	hsa-miR-455-3p	RPS15A
hsa-miR-424-5p	CCNE2	hsa-miR-455-3p	PLPP4
hsa-miR-424-5p	UBN2	hsa-miR-455-3p	ACOT9
hsa-miR-424-5p	CARM1	hsa-miR-455-3p	BTF3
hsa-miR-424-5p	CDC25A	hsa-miR-455-3p	RHOC
hsa-miR-424-5p	CUL2	hsa-miR-455-3p	ALG9
hsa-miR-424-5p	AP5Z1	hsa-miR-455-3p	SRSF1
hsa-miR-424-5p	TOB2	hsa-miR-455-3p	BTLA
hsa-miR-424-5p	AURKAIP1	hsa-miR-455-3p	SIGLEC14
hsa-miR-424-5p	ANLN	hsa-miR-455-3p	TTC22
hsa-miR-424-5p	C11orf24	hsa-miR-455-3p	NCBP3
hsa-miR-424-5p	CPSF7	hsa-miR-455-3p	ZBTB8B
hsa-miR-424-5p	CLU	hsa-miR-455-3p	ZNF641
hsa-miR-424-5p	CTDSPL	hsa-miR-4640-3p	ZSCAN25
hsa-miR-424-5p	PLPBP	hsa-miR-4640-3p	CD226
hsa-miR-424-5p	ENTPD1	hsa-miR-4640-3p	SLC7A11
hsa-miR-424-5p	RAD23B	hsa-miR-4640-3p	BBC3
hsa-miR-449a	PHF19	hsa-miR-4640-3p	PNMA8B
hsa-miR-449a	MKNK2	hsa-miR-4640-3p	SRF
hsa-miR-449a	CAPN6	hsa-miR-4640-3p	ARRB1
hsa-miR-449a	RDH11	hsa-miR-4640-3p	FGD1
hsa-miR-449a	RALY	hsa-miR-4640-3p	CYBB
hsa-miR-449a	SSX5	hsa-miR-4640-3p	ESM1
hsa-miR-449a	MLLT1	hsa-miR-4677-3p	ELOA
hsa-miR-449b-5p	CYTH3	hsa-miR-4677-3p	RASGRP1
hsa-miR-449b-5p	HOXA13	hsa-miR-4677-3p	FSTL1
hsa-miR-449c-5p	CAMSAP2	hsa-miR-4677-3p	FSD2
hsa-miR-449c-5p	ANKRD42	hsa-miR-4677-3p	TRIM71
hsa-miR-449c-5p	FERMT2	hsa-miR-4731-5p	CCDC125
hsa-miR-449c-5p	LITAF	hsa-miR-4731-5p	LDHD
hsa-miR-449c-5p	POLR2F	hsa-miR-4731-5p	BHLHA15
hsa-miR-449c-5p	ATP1B4	hsa-miR-4731-5p	PDE4C
hsa-miR-4735-3p	CA12	hsa-miR-4731-5p	POLR3F
hsa-miR-4735-3p	ZNF670	hsa-miR-4731-5p	DMRT2
hsa-miR-4735-3p	TBPL1	hsa-miR-4731-5p	POLM
hsa-miR-4735-3p	DCAF7	hsa-miR-4731-5p	METTL6
hsa-miR-4735-3p	RAD51AP1	hsa-miR-4731-5p	RGS6
hsa-miR-4735-3p	ARPIN-AP3S2	hsa-miR-4731-5p	GALNT10
hsa-miR-4735-3p	SP100	hsa-miR-4731-5p	VPS37B
hsa-miR-497-5p	N4BP1	hsa-miR-4731-5p	CACNA1C
hsa-miR-497-5p	DLGAP3	hsa-miR-4731-5p	SLC28A1
hsa-miR-497-5p	ALDH9A1	hsa-miR-4731-5p	RTBDN
hsa-miR-497-5p	GNAL	hsa-miR-4731-5p	WWP2
hsa-miR-497-5p	PPIP5K2	hsa-miR-4731-5p	ILK
hsa-miR-497-5p	NR6A1	hsa-miR-4731-5p	ZNF7
hsa-miR-497-5p	SLC35E2B	hsa-miR-4731-5p	EFCAB11
hsa-miR-497-5p	RPRD2	hsa-miR-4731-5p	ADD1
hsa-miR-497-5p	HSPA4L	hsa-miR-4731-5p	KIF6
hsa-miR-497-5p	CDADC1	hsa-miR-4731-5p	PDE6D
hsa-miR-497-5p	CACUL1	hsa-miR-4731-5p	CABP4
hsa-miR-497-5p	RNF149	hsa-miR-4731-5p	CDT1
hsa-miR-497-5p	CHMP4B	hsa-miR-4731-5p	DNAL1
hsa-miR-497-5p	SESTD1	hsa-miR-4731-5p	CRISPLD2
hsa-miR-497-5p	RBPJ	hsa-miR-4731-5p	TMEM245
hsa-miR-497-5p	LURAP1L	hsa-miR-4731-5p	YIPF4
hsa-miR-497-5p	MYO5A	hsa-miR-4731-5p	SLC25A33
hsa-miR-497-5p	MAP2K1	hsa-miR-4731-5p	ZBED3
hsa-miR-497-5p	DESI2	hsa-miR-4731-5p	NFATC2IP
hsa-miR-497-5p	LUC7L3	hsa-miR-4731-5p	WDR73
hsa-miR-497-5p	AGO4	hsa-miR-4731-5p	ZNF670
hsa-miR-497-5p	WDR13	hsa-miR-4731-5p	MFN1
hsa-miR-497-5p	TRMT9B	hsa-miR-4731-5p	THEM4
hsa-miR-497-5p	VSIR	hsa-miR-4731-5p	MOB3A
hsa-miR-497-5p	CHAC1	hsa-miR-4731-5p	SLC12A6
hsa-miR-497-5p	PANK2	hsa-miR-4731-5p	ARL8A
hsa-miR-497-5p	SKI	hsa-miR-4731-5p	SAMD8
hsa-miR-497-5p	PBX3	hsa-miR-4731-5p	TRAF3IP2
hsa-miR-497-5p	TLL1	hsa-miR-4731-5p	CYB5A
hsa-miR-497-5p	SSU72	hsa-miR-4731-5p	ZNF491
hsa-miR-497-5p	SLC39A9	hsa-miR-4731-5p	MOB1B
hsa-miR-497-5p	CDK1	hsa-miR-4731-5p	UBXN2A
hsa-miR-515-5p	ZNF99	hsa-miR-4731-5p	UBOX5
hsa-miR-515-5p	MAP3K9	hsa-miR-4731-5p	GPRC5B
hsa-miR-515-5p	SNAP25	hsa-miR-4731-5p	RAP1GAP2
hsa-miR-515-5p	NCS1	hsa-miR-4731-5p	ESR2
hsa-miR-515-5p	MBTPS2	hsa-miR-4731-5p	ZNF785
hsa-miR-515-5p	FUT4	hsa-miR-4731-5p	LSM3
hsa-miR-515-5p	PRKAB2	hsa-miR-4731-5p	LMBR1L
hsa-miR-516b-5p	CD226	hsa-miR-4731-5p	MPPE1
hsa-miR-516b-5p	SMIM12	hsa-miR-4731-5p	SPRING1
hsa-miR-516b-5p	PATZ1	hsa-miR-4731-5p	SLC35F5
hsa-miR-516b-5p	DCAF4	hsa-miR-4731-5p	NECTIN1
hsa-miR-516b-5p	EHD3	hsa-miR-4731-5p	RAB5B
hsa-miR-516b-5p	METTL8	hsa-miR-4731-5p	KCNMB1
hsa-miR-516b-5p	VAMP3	hsa-miR-4731-5p	CREB1
hsa-miR-519e-5p	SDR16C5	hsa-miR-4731-5p	F2RL1
hsa-miR-519e-5p	DAAM1	hsa-miR-4731-5p	USP15
hsa-miR-519e-5p	TANGO2	hsa-miR-4731-5p	CBX5
hsa-miR-519e-5p	ZNF398	hsa-miR-4731-5p	CRIPT
hsa-miR-519e-5p	GPATCH2L	hsa-miR-4731-5p	C11orf1
hsa-miR-519e-5p	DKK3	hsa-miR-4731-5p	VDR
hsa-miR-519e-5p	EXOSC2	hsa-miR-4731-5p	RABGAP1L
hsa-miR-519e-5p	KDM5B	hsa-miR-4731-5p	IFIT3
hsa-miR-519e-5p	RABL2B	hsa-miR-4731-5p	ACVRL1
hsa-miR-519e-5p	RABL2A	hsa-miR-4731-5p	GRIK3
hsa-miR-519e-5p	DAPK2	hsa-miR-4731-5p	PTGIS
hsa-miR-519e-5p	CELF1	hsa-miR-4731-5p	SHISA2
hsa-miR-519e-5p	ZNF544	hsa-miR-4731-5p	PAK4
hsa-miR-519e-5p	RPL32	hsa-miR-4731-5p	SERF2
hsa-miR-519e-5p	AADACL3	hsa-miR-4731-5p	NCKAP5L
hsa-miR-520f-3p	ADA2	hsa-miR-4731-5p	RGP1
hsa-miR-520f-3p	SLC22A23	hsa-miR-4731-5p	ZNF578
hsa-miR-520f-3p	RPS6KA4	hsa-miR-4731-5p	IRAK4
hsa-miR-520f-3p	TMEM101	hsa-miR-4731-5p	BTF3L4
hsa-miR-520f-3p	WIPF2	hsa-miR-4731-5p	TNIP3
hsa-miR-520f-3p	SPRED1	hsa-miR-4784	GATA2
hsa-miR-520f-3p	IL6ST	hsa-miR-4784	FAM83H
hsa-miR-520f-3p	RAB8B	hsa-miR-4784	PSD3
hsa-miR-520f-3p	ITGA2	hsa-miR-4784	HOXC13
hsa-miR-520f-3p	DIAPH2	hsa-miR-4784	RAD18
hsa-miR-520f-3p	FAM102B	hsa-miR-4784	TNPO2
hsa-miR-520f-3p	SAR1B	hsa-miR-4784	KRT80
hsa-miR-642a-5p	FAM204A	hsa-miR-4784	EPB41L1
hsa-miR-642a-5p	SKA2	hsa-miR-4784	LRRC20
hsa-miR-642a-5p	STOML1	hsa-miR-4784	MPP2
hsa-miR-642a-5p	PEX5L	hsa-miR-4784	SPATA6
hsa-miR-642a-5p	SLC39A1	hsa-miR-4784	C1RL
hsa-miR-642a-5p	PHF7	hsa-miR-4784	TRIM67
hsa-miR-642a-5p	POU5F1	hsa-miR-4784	S100A16
hsa-miR-642a-5p	MRS2	hsa-miR-4784	TIGD5
hsa-miR-642a-5p	ANTXR2	hsa-miR-4784	TEX261
hsa-miR-642a-5p	TMEM170A	hsa-miR-4784	YWHAZ
hsa-miR-642a-5p	FER	hsa-miR-4784	ZNF561
hsa-miR-642a-5p	PITPNM3	hsa-miR-4784	KBTBD3
hsa-miR-642a-5p	KCNA7	hsa-miR-4784	CKAP2L
hsa-miR-642a-5p	SPNS1	hsa-miR-4784	TMEM86A
hsa-miR-642a-5p	DDI2	hsa-miR-4784	LNPEP
hsa-miR-642a-5p	DCLK3	hsa-miR-4784	HAP1
hsa-miR-642a-5p	PGM2L1	hsa-miR-4784	WNT7B
hsa-miR-642a-5p	KSR2	hsa-miR-4784	KDM2A
hsa-miR-642a-5p	EMC10	hsa-miR-4784	TRMT10C
hsa-miR-642a-5p	PKHD1L1	hsa-miR-4784	ZNF444
hsa-miR-642a-5p	SLC5A12	hsa-miR-4784	NLGN2
hsa-miR-642a-5p	GJB7	hsa-miR-4784	PHF12
hsa-miR-642a-5p	FADS1	hsa-miR-4784	RHBDF2
hsa-miR-642a-5p	ENDOD1	hsa-miR-4784	PPP1R3B
hsa-miR-642a-5p	DPY19L1	hsa-miR-4784	AFF2
hsa-miR-642a-5p	ZDHHC5	hsa-miR-4784	PRELP
hsa-miR-642a-5p	SAMHD1	hsa-miR-4784	MAPK1
hsa-miR-642a-5p	ST8SIA3	hsa-miR-4784	EMX1
hsa-miR-642a-5p	PTCD3	hsa-miR-4784	GATA6
hsa-miR-642a-5p	NODAL	hsa-miR-4784	PTPN14
hsa-miR-642a-5p	CCDC93	hsa-miR-4784	RAD50
hsa-miR-642a-5p	ARRB1	hsa-miR-4784	ATXN7L3
hsa-miR-642a-5p	CRY2	hsa-miR-4784	CELSR2
hsa-miR-642a-5p	PSMB2	hsa-miR-4784	EN2
hsa-miR-642a-5p	GPR37L1	hsa-miR-4784	TMEM30B
hsa-miR-642a-5p	LRATD1	hsa-miR-4784	PEG10
hsa-miR-642a-5p	FAM110A	hsa-miR-4784	NXN
hsa-miR-642a-5p	TMEM151B	hsa-miR-483-3p	CHD4
hsa-miR-650	SENP5	hsa-miR-483-3p	PHF21B
hsa-miR-650	IPCEF1	hsa-miR-483-3p	FGFBP3
hsa-miR-650	TIMM8A	hsa-miR-483-3p	GRIN2B
hsa-miR-650	CYP8B1	hsa-miR-483-3p	DHX33
hsa-miR-650	SLC27A4	hsa-miR-483-3p	ATP2B1
hsa-miR-650	ZNF451	hsa-miR-483-3p	SMC2
hsa-miR-650	ZNF850	hsa-miR-483-3p	BASP1
hsa-miR-650	SEC16A	hsa-miR-483-3p	BTBD3
hsa-miR-650	PDK1	hsa-miR-483-3p	TCAIM
hsa-miR-650	PPIL6	hsa-miR-483-3p	TUBGCP3
hsa-miR-650	ATF7IP	hsa-miR-483-3p	CNOT6L
hsa-miR-650	ZNF124	hsa-miR-483-3p	ZNF426
hsa-miR-650	TRIM67	hsa-miR-483-3p	RAPGEF1
hsa-miR-650	TMEM209	hsa-miR-483-3p	TMEM239
hsa-miR-650	SP140L	hsa-miR-483-3p	MAPKAPK2
hsa-miR-650	IREB2	hsa-miR-483-3p	ZNF518B
hsa-miR-650	DCAF11	hsa-miR-483-3p	RORA
hsa-miR-650	PTDSS2	hsa-miR-483-3p	NT5DC1
hsa-miR-650	PHAX	hsa-miR-483-3p	CAMK2G
hsa-miR-650	GNPTG	hsa-miR-483-3p	KSR2
hsa-miR-650	HCAR1	hsa-miR-483-3p	CRB2
hsa-miR-650	MYPN	hsa-miR-483-3p	KLB
hsa-miR-650	SPPL2A	hsa-miR-483-3p	PDE12
hsa-miR-650	NACC1	hsa-miR-483-3p	PLCG1
hsa-miR-650	TRIM6	hsa-miR-483-3p	TSPAN3
hsa-miR-650	GLCCI1	hsa-miR-483-3p	PRKAB1
hsa-miR-650	TAF8	hsa-miR-483-3p	MFN2
hsa-miR-650	NFAT5	hsa-miR-483-3p	PAFAH1B1
hsa-miR-650	PPIL4	hsa-miR-483-3p	CCDC174
hsa-miR-650	SCARF1	hsa-miR-483-3p	RAN
hsa-miR-650	SDR9C7	hsa-miR-483-3p	SREBF1
hsa-miR-650	TMEM67	hsa-miR-483-3p	ZHX3
hsa-miR-650	SIAE	hsa-miR-483-3p	ADCY6
hsa-miR-650	RDH10	hsa-miR-483-3p	USP22
hsa-miR-650	ASB6	hsa-miR-483-3p	CLIC5
hsa-miR-650	MORN4	hsa-miR-483-3p	BARHL2
hsa-miR-650	SFXN2	hsa-miR-483-3p	DPYSL5
hsa-miR-650	FXN	hsa-miR-483-3p	HPR
hsa-miR-650	BMP8A	hsa-miR-483-3p	PRRG4
hsa-miR-650	GEN1	hsa-miR-483-3p	FGF9
hsa-miR-650	MPZL3	hsa-miR-483-3p	PIK3C2B
hsa-miR-650	CPM	hsa-miR-483-3p	RAB3B
hsa-miR-650	MMS22L	hsa-miR-483-3p	BHLHE40
hsa-miR-650	SLC27A1	hsa-miR-483-3p	RAB5C
hsa-miR-650	BLOC1S5	hsa-miR-483-3p	HS3ST1
hsa-miR-650	FAM102A	hsa-miR-483-3p	SMAD4
hsa-miR-650	SETD5	hsa-miR-483-3p	TSPAN1
hsa-miR-650	ZNF793	hsa-miR-483-3p	SOD2
hsa-miR-650	LIPH	hsa-miR-483-3p	CTSV
hsa-miR-650	LUC7L	hsa-miR-483-3p	TJAP1
hsa-miR-650	TBL2	hsa-miR-483-3p	CDK4
hsa-miR-650	ACSBG1	hsa-miR-483-3p	PKP1
hsa-miR-650	MMACHC	hsa-miR-483-3p	NPR1
hsa-miR-650	CPA4	hsa-miR-483-3p	AGMO
hsa-miR-650	MPHOSPH8	hsa-miR-483-3p	SOGA3
hsa-miR-650	OTUD5	hsa-miR-483-3p	SHISA9
hsa-miR-650	MTPAP	hsa-miR-483-3p	ZNF566
hsa-miR-650	TBCCD1	hsa-miR-483-3p	MSL2
hsa-miR-650	MRPS10	hsa-miR-483-3p	FPR1
hsa-miR-650	CAND1	hsa-miR-490-3p	EIF3L
hsa-miR-650	RAC1	hsa-miR-490-3p	MYO5A
hsa-miR-650	UGGT1	hsa-miR-490-3p	CLCC1
hsa-miR-650	PNO1	hsa-miR-490-3p	LILRA2
hsa-miR-650	ZNF490	hsa-miR-490-3p	TGFBR1
hsa-miR-650	METTL14	hsa-miR-490-3p	DMKN
hsa-miR-650	COTL1	hsa-miR-490-3p	PPM1L
hsa-miR-650	GALNT11	hsa-miR-490-3p	BHLHB9
hsa-miR-650	ABCG8	hsa-miR-490-3p	RAB33B
hsa-miR-650	NKAP	hsa-miR-490-3p	SYT15
hsa-miR-650	ZCCHC4	hsa-miR-490-3p	FAM241A
hsa-miR-650	TRIM45	hsa-miR-490-3p	DNAJC24
hsa-miR-650	GNS	hsa-miR-490-3p	GEN1
hsa-miR-650	THBS1	hsa-miR-490-3p	ZNF699
hsa-miR-650	FGF19	hsa-miR-490-3p	ZMYM1
hsa-miR-650	CRKL	hsa-miR-490-3p	CREBZF
hsa-miR-650	SFN	hsa-miR-490-3p	ZNF117
hsa-miR-650	NUCB1	hsa-miR-490-3p	PLXNA3
hsa-miR-650	TYRO3	hsa-miR-490-3p	ZNF490
hsa-miR-650	MTHFD2	hsa-miR-490-3p	TRMT9B
hsa-miR-650	WASF2	hsa-miR-490-3p	NOL9
hsa-miR-650	CHP1	hsa-miR-490-3p	ZNF766
hsa-miR-650	B4GALT7	hsa-miR-490-3p	CAB39
hsa-miR-650	NARF	hsa-miR-497-5p	BSPRY
hsa-miR-650	TSPAN31	hsa-miR-497-5p	N4BP1
hsa-miR-650	SLFN12L	hsa-miR-497-5p	DLGAP3
hsa-miR-650	CD3G	hsa-miR-497-5p	ALDH9A1
hsa-miR-650	DMAC2L	hsa-miR-497-5p	GNAL
hsa-miR-650	ABCF1	hsa-miR-497-5p	PPIP5K2
hsa-miR-650	NT5DC3	hsa-miR-497-5p	RUNX2
hsa-miR-650	TVP23C	hsa-miR-497-5p	NR6A1
hsa-miR-650	GGCX	hsa-miR-497-5p	PHF19
hsa-miR-650	DUSP19	hsa-miR-497-5p	CCND3
hsa-miR-650	SKIL	hsa-miR-497-5p	SLC35E2B
hsa-miR-650	TMEM216	hsa-miR-497-5p	RPRD2
hsa-miR-650	GSR	hsa-miR-497-5p	CDADC1
hsa-miR-650	IQSEC2	hsa-miR-497-5p	SYNRG
hsa-miR-650	PAPOLA	hsa-miR-497-5p	CACUL1
hsa-miR-6512-3p	FAM126B	hsa-miR-497-5p	RNF149
hsa-miR-6512-3p	SRPX2	hsa-miR-497-5p	CHMP4B
hsa-miR-6512-3p	GPT2	hsa-miR-497-5p	SESTD1
hsa-miR-6512-3p	IKZF3	hsa-miR-497-5p	PIK3R1
hsa-miR-6512-3p	SH2B3	hsa-miR-497-5p	MACC1
hsa-miR-6512-3p	TRAPPC2	hsa-miR-497-5p	LURAP1L
hsa-miR-6512-3p	SLC9A7	hsa-miR-497-5p	PLEKHA1
hsa-miR-6512-3p	KLHDC8A	hsa-miR-497-5p	MAP2K1
hsa-miR-6512-3p	NRXN3	hsa-miR-497-5p	DESI2
hsa-miR-6512-3p	B3GALT5	hsa-miR-497-5p	LUC7L3
hsa-miR-6512-3p	SSTR3	hsa-miR-497-5p	AGO4
hsa-miR-6512-3p	SSH2	hsa-miR-497-5p	WDR13
hsa-miR-6512-3p	CCDC198	hsa-miR-497-5p	VSIR
hsa-miR-6512-3p	PRMT7	hsa-miR-497-5p	PANK2
hsa-miR-6512-3p	COX18	hsa-miR-497-5p	ELK4
hsa-miR-6512-3p	ZNF417	hsa-miR-497-5p	SKI
hsa-miR-6512-3p	RAPGEF1	hsa-miR-497-5p	PBX3
hsa-miR-6512-3p	ZADH2	hsa-miR-497-5p	TLL1
hsa-miR-6512-3p	SSR3	hsa-miR-497-5p	LAMP2
hsa-miR-6512-3p	TMEM239	hsa-miR-497-5p	SSU72
hsa-miR-6512-3p	FHL2	hsa-miR-497-5p	CDK1
hsa-miR-6512-3p	DSEL	hsa-miR-5000-3p	IKZF3
hsa-miR-6512-3p	SELENOI	hsa-miR-5000-3p	TMEM229B
hsa-miR-6512-3p	ZFP91	hsa-miR-5000-3p	ZC3H4
hsa-miR-6512-3p	GAB2	hsa-miR-5000-3p	TOR1AIP1
hsa-miR-6512-3p	A1BG	hsa-miR-5000-3p	EPHA2
hsa-miR-6512-3p	MRGPRF	hsa-miR-5000-3p	RAB32
hsa-miR-6512-3p	ZNF641	hsa-miR-532-3p	DDOST
hsa-miR-6512-3p	NUDT16	hsa-miR-532-3p	HEBP2
hsa-miR-6512-3p	SLC25A16	hsa-miR-532-3p	KIFC1
hsa-miR-6512-3p	PAPLN	hsa-miR-532-3p	CDCA8
hsa-miR-6512-3p	FAM117B	hsa-miR-532-3p	LIF
hsa-miR-6512-3p	MCMDC2	hsa-miR-532-3p	ANKFY1
hsa-miR-6512-3p	ADD1	hsa-miR-532-3p	AP2B1
hsa-miR-6512-3p	TTLL11	hsa-miR-532-3p	SLC25A44
hsa-miR-6512-3p	NFIC	hsa-miR-532-3p	RIPOR2
hsa-miR-6512-3p	WNK1	hsa-miR-532-3p	POLL
hsa-miR-6512-3p	NEK9	hsa-miR-532-3p	ELAVL3
hsa-miR-6512-3p	SSH3	hsa-miR-532-3p	ZC3H12C
hsa-miR-6512-3p	TIPIN	hsa-miR-532-3p	BCL11B
hsa-miR-6512-3p	POU2F3	hsa-miR-532-3p	PIAS2
hsa-miR-6512-3p	RNF115	hsa-miR-532-3p	PTCHD1
hsa-miR-6512-3p	ZNF652	hsa-miR-532-3p	PPM1A
hsa-miR-6512-3p	FOXJ3	hsa-miR-532-3p	PXMP4
hsa-miR-6512-3p	SRGAP2	hsa-miR-532-3p	NUDT9
hsa-miR-6512-3p	RBM28	hsa-miR-532-3p	NOTCH2NLA
hsa-miR-6512-3p	IMPACT	hsa-miR-532-3p	TRPM3
hsa-miR-6512-3p	AGPAT4	hsa-miR-532-3p	SKIDA1
hsa-miR-6512-3p	CDC42SE1	hsa-miR-532-3p	PLEKHM3
hsa-miR-6512-3p	TEAD1	hsa-miR-532-3p	PAK3
hsa-miR-6512-3p	PDF	hsa-miR-532-3p	LHFPL2
hsa-miR-6512-3p	PRRG4	hsa-miR-532-3p	AFF4
hsa-miR-6512-3p	NOL9	hsa-miR-532-3p	DHCR24
hsa-miR-6512-3p	KLRD1	hsa-miR-532-3p	ZNF507
hsa-miR-6512-3p	MAPK1	hsa-miR-532-3p	FAM13B
hsa-miR-6512-3p	SLC7A5	hsa-miR-532-3p	GATAD2B
hsa-miR-6512-3p	TIMELESS	hsa-miR-532-3p	NR2F2
hsa-miR-6512-3p	SLC12A7	hsa-miR-532-3p	CRY2
hsa-miR-6512-3p	CA5B	hsa-miR-532-3p	TRAPPC10
hsa-miR-6512-3p	PXMP4	hsa-miR-532-3p	CMKLR1
hsa-miR-6512-3p	SLC35A3	hsa-miR-532-3p	TIMM8A
hsa-miR-6512-3p	MCTS1	hsa-miR-532-3p	MGST3
hsa-miR-6512-3p	ZBTB44	hsa-miR-532-3p	CD200
hsa-miR-6512-3p	HSBP1	hsa-miR-532-3p	STK4
hsa-miR-6512-3p	RPL27A	hsa-miR-532-3p	SCMH1
hsa-miR-6512-3p	USF3	hsa-miR-532-3p	CAMK4
hsa-miR-6512-3p	RNF187	hsa-miR-532-3p	TSPAN11
hsa-miR-6512-3p	SLC6A17	hsa-miR-532-3p	POLR3G
hsa-miR-6512-3p	XKR7	hsa-miR-532-3p	CELSR3
hsa-miR-6512-3p	SLC25A53	hsa-miR-532-3p	PPP3R1
hsa-miR-6512-3p	GK5	hsa-miR-532-3p	PTAFR
hsa-miR-6512-3p	STEAP2	hsa-miR-532-3p	ZC2HC1C
hsa-miR-6512-3p	SMIM15	hsa-miR-532-3p	THOC2
hsa-miR-6512-3p	SSTR2	hsa-miR-532-3p	ELK1
hsa-miR-6512-3p	RELA	hsa-miR-532-3p	RPTN
hsa-miR-6512-3p	HPSE	hsa-miR-532-3p	CCDC152
hsa-miR-6720-5p	MSMO1	hsa-miR-541-5p	MMGT1
hsa-miR-6720-5p	CD209	hsa-miR-541-5p	AKTIP
hsa-miR-6720-5p	ZNF43	hsa-miR-541-5p	CFAP418
hsa-miR-6720-5p	MDM2	hsa-miR-541-5p	LBR
hsa-miR-6720-5p	BROX	hsa-miR-541-5p	G3BP2
hsa-miR-6720-5p	ZNF286A	hsa-miR-541-5p	HDGFL3
hsa-miR-6720-5p	MTRF1L	hsa-miR-541-5p	ELOVL6
hsa-miR-6720-5p	LPIN3	hsa-miR-541-5p	DIPK2B
hsa-miR-6720-5p	KLHL28	hsa-miR-541-5p	UNC13A
hsa-miR-6720-5p	OR51E2	hsa-miR-545-3p	CCDC198
hsa-miR-6720-5p	PCBD2	hsa-miR-545-3p	DISC1
hsa-miR-6720-5p	RELT	hsa-miR-545-3p	PLAG1
hsa-miR-6720-5p	BBS5	hsa-miR-576-5p	ABCC12
hsa-miR-6720-5p	PPM1K	hsa-miR-6504-5p	ARHGEF39
hsa-miR-6720-5p	ZNF383	hsa-miR-6504-5p	ORAI2
hsa-miR-6720-5p	ZNF555	hsa-miR-6504-5p	SLC1A7
hsa-miR-6720-5p	ZNF610	hsa-miR-6504-5p	BACE2
hsa-miR-6720-5p	SPNS3	hsa-miR-6504-5p	SIX4
hsa-miR-6720-5p	RBM43	hsa-miR-6504-5p	ZNF419
hsa-miR-6720-5p	EPB41	hsa-miR-6504-5p	INMT
hsa-miR-6720-5p	SPRYD4	hsa-miR-6504-5p	IBA57
hsa-miR-6720-5p	CHST6	hsa-miR-6504-5p	RRM2
hsa-miR-6720-5p	RETREG3	hsa-miR-6512-3p	FAM126B
hsa-miR-6720-5p	PAQR7	hsa-miR-6512-3p	SRPX2
hsa-miR-6720-5p	AGTRAP	hsa-miR-6512-3p	GPT2
hsa-miR-6720-5p	POLA2	hsa-miR-6512-3p	SH2B3
hsa-miR-6720-5p	CAPN5	hsa-miR-6512-3p	TRAPPC2
hsa-miR-6720-5p	GJC1	hsa-miR-6512-3p	KLHDC8A
hsa-miR-6720-5p	POFUT2	hsa-miR-6512-3p	B3GALT5
hsa-miR-6720-5p	ANGPT4	hsa-miR-6512-3p	SSTR3
hsa-miR-6720-5p	POLR3K	hsa-miR-6512-3p	SSH2
hsa-miR-6720-5p	HIF1AN	hsa-miR-6512-3p	TANGO2
hsa-miR-6720-5p	WDR12	hsa-miR-6512-3p	PRMT7
hsa-miR-6720-5p	DNAJC22	hsa-miR-6512-3p	SSR3
hsa-miR-6720-5p	ZNF556	hsa-miR-6512-3p	FHL2
hsa-miR-6720-5p	NDUFB5	hsa-miR-6512-3p	DSEL
hsa-miR-6720-5p	HS3ST1	hsa-miR-6512-3p	FAXC
hsa-miR-6720-5p	CHAF1B	hsa-miR-6512-3p	SELENOI
hsa-miR-6720-5p	SF3A1	hsa-miR-6512-3p	TNFRSF13C
hsa-miR-6720-5p	PTK6	hsa-miR-6512-3p	ZFP91
hsa-miR-6720-5p	PAICS	hsa-miR-6512-3p	GAB2
hsa-miR-6720-5p	SNRPD1	hsa-miR-6512-3p	A1BG
hsa-miR-6720-5p	PRND	hsa-miR-6512-3p	MRGPRF
hsa-miR-6720-5p	CCDC113	hsa-miR-6512-3p	TVP23C
hsa-miR-6720-5p	OR7D2	hsa-miR-6512-3p	NUDT16
hsa-miR-6720-5p	GTF2B	hsa-miR-6512-3p	SLC25A16
hsa-miR-6720-5p	ATF3	hsa-miR-6512-3p	PAPLN
hsa-miR-6720-5p	LYZ	hsa-miR-6512-3p	FAM117B
hsa-miR-6720-5p	GM2A	hsa-miR-6512-3p	MCMDC2
hsa-miR-6720-5p	VHLL	hsa-miR-6512-3p	TTLL11
hsa-miR-6720-5p	ZNF766	hsa-miR-6512-3p	WNK1
hsa-miR-6720-5p	STK32A	hsa-miR-6512-3p	BTN3A2
hsa-miR-6720-5p	STMP1	hsa-miR-6512-3p	NEK9
hsa-miR-6720-5p	ALOX15	hsa-miR-6512-3p	SSH3
hsa-miR-6720-5p	PDK3	hsa-miR-6512-3p	TIPIN
hsa-miR-6720-5p	ZNF234	hsa-miR-6512-3p	POU2F3
hsa-miR-6720-5p	CASTOR2	hsa-miR-6512-3p	ZNF652
hsa-miR-6720-5p	GIMAP6	hsa-miR-6512-3p	FOXJ3
hsa-miR-6835-3p	KLF6	hsa-miR-6512-3p	SRGAP2
hsa-miR-6835-3p	FRK	hsa-miR-6512-3p	IMPACT
hsa-miR-6835-3p	TNFRSF10B	hsa-miR-6512-3p	AGPAT4
hsa-miR-6835-3p	URM1	hsa-miR-6512-3p	CDC42SE1
hsa-miR-6835-3p	DCUN1D1	hsa-miR-6512-3p	PDF
hsa-miR-6835-3p	MED28	hsa-miR-6512-3p	KLRD1
hsa-miR-6835-3p	MGARP	hsa-miR-6512-3p	SALL1
hsa-miR-6835-3p	METTL21A	hsa-miR-6512-3p	SLC7A5
hsa-miR-6835-3p	RASEF	hsa-miR-6512-3p	TIMELESS
hsa-miR-6835-3p	HOXB8	hsa-miR-6512-3p	SLC12A7
hsa-miR-6835-3p	FNDC3B	hsa-miR-6512-3p	CA5B
hsa-miR-6835-3p	USP22	hsa-miR-6512-3p	SLC35A3
hsa-miR-6835-3p	PARM1	hsa-miR-6512-3p	MCTS1
hsa-miR-6835-3p	INTU	hsa-miR-6512-3p	HSBP1
hsa-miR-6835-3p	NEUROD1	hsa-miR-6512-3p	USF3
hsa-miR-6835-3p	SSR2	hsa-miR-6512-3p	RNF187
hsa-miR-6835-3p	HNRNPU	hsa-miR-6512-3p	SLC6A17
hsa-miR-6835-3p	ATXN7L3	hsa-miR-6512-3p	XKR7
hsa-miR-6835-3p	MBNL3	hsa-miR-6512-3p	SLC25A53
hsa-miR-6835-3p	CCNA2	hsa-miR-6512-3p	GK5
hsa-miR-6838-5p	DENND6A	hsa-miR-6512-3p	STEAP2
hsa-miR-6838-5p	CYP26B1	hsa-miR-6512-3p	SMIM15
hsa-miR-6838-5p	CLIP4	hsa-miR-6512-3p	SSTR2
hsa-miR-6838-5p	TPM3	hsa-miR-6512-3p	HPSE
hsa-miR-6838-5p	AP2B1	hsa-miR-664b-5p	PARP15
hsa-miR-6838-5p	RALGAPB	hsa-miR-664b-5p	SPRY4
hsa-miR-6838-5p	RAB15	hsa-miR-664b-5p	SMYD1
hsa-miR-6838-5p	USP42	hsa-miR-664b-5p	PPIP5K1
hsa-miR-6838-5p	OSCAR	hsa-miR-664b-5p	RHOBTB3
hsa-miR-6838-5p	AHNAK2	hsa-miR-664b-5p	MSN
hsa-miR-6838-5p	JPT2	hsa-miR-664b-5p	IPCEF1
hsa-miR-6838-5p	OSBPL3	hsa-miR-665	NCAPG2
hsa-miR-6838-5p	ZNRF2	hsa-miR-665	ZBTB8OS
hsa-miR-6838-5p	SNX16	hsa-miR-665	TGIF1
hsa-miR-6838-5p	MINK1	hsa-miR-665	MPZL3
hsa-miR-6838-5p	NEGR1	hsa-miR-665	C1orf210
hsa-miR-6838-5p	YIPF6	hsa-miR-665	SUN2
hsa-miR-6838-5p	PPP2R5C	hsa-miR-665	MSANTD2
hsa-miR-6838-5p	UBE2H	hsa-miR-665	INTS3
hsa-miR-6838-5p	SNRPB2	hsa-miR-665	RFC2
hsa-miR-6838-5p	E2F7	hsa-miR-665	ZNF639
hsa-miR-6838-5p	RAPH1	hsa-miR-665	ZNF43
hsa-miR-6838-5p	CAMSAP1	hsa-miR-665	QTRT2
hsa-miR-6838-5p	CASK	hsa-miR-665	CLPB
hsa-miR-6838-5p	ASH1L	hsa-miR-665	CENPN
hsa-miR-6838-5p	RIMS3	hsa-miR-665	RSRC1
hsa-miR-6838-5p	TTLL5	hsa-miR-665	CCDC120
hsa-miR-6838-5p	UBE2Q1	hsa-miR-665	PPP2R2B
hsa-miR-6838-5p	CEP55	hsa-miR-665	ZNF891
hsa-miR-6838-5p	RIF1	hsa-miR-665	MCM8
hsa-miR-6838-5p	ANKHD1-EIF4EBP3	hsa-miR-665	DFFB
hsa-miR-6838-5p	FBXL18	hsa-miR-665	OLFML2A
hsa-miR-6838-5p	SSRP1	hsa-miR-665	RHD
hsa-miR-6838-5p	EIF4EBP3	hsa-miR-665	OPRK1
hsa-miR-6838-5p	PDCD1	hsa-miR-665	HJURP
hsa-miR-6838-5p	IVNS1ABP	hsa-miR-665	TRMT112
hsa-miR-6838-5p	PRDM4	hsa-miR-665	BPNT1
hsa-miR-6838-5p	ANKMY1	hsa-miR-665	DYNC1LI2
hsa-miR-6838-5p	TFAP2A	hsa-miR-665	ARHGAP11A
hsa-miR-6838-5p	ATP5MC3	hsa-miR-665	ARMT1
hsa-miR-6838-5p	SIDT2	hsa-miR-665	KIAA0513
hsa-miR-6838-5p	GSG1	hsa-miR-665	CLCN7
hsa-miR-6838-5p	C1orf226	hsa-miR-665	AMD1
hsa-miR-6838-5p	HDGF	hsa-miR-665	BROX
hsa-miR-6838-5p	DDX3X	hsa-miR-665	MICA
hsa-miR-6866-3p	TCF20	hsa-miR-665	TMPRSS4
hsa-miR-6866-3p	CDCA3	hsa-miR-665	ZNF124
hsa-miR-6866-3p	HID1	hsa-miR-665	KIF3A
hsa-miR-6866-3p	FZD8	hsa-miR-665	PGPEP1
hsa-miR-6866-3p	PPP1R12B	hsa-miR-665	CDK19
hsa-miR-6866-3p	PLCG1	hsa-miR-665	ACBD5
hsa-miR-6866-3p	MDC1	hsa-miR-665	CEP97
hsa-miR-6866-3p	MRPL49	hsa-miR-665	ZNF500
hsa-miR-6866-3p	AQP6	hsa-miR-665	CENPM
hsa-miR-6866-3p	ARID5B	hsa-miR-665	C3orf33
hsa-miR-873-5p	TACC2	hsa-miR-665	EVI5
hsa-miR-873-5p	SLC2A5	hsa-miR-665	ALG10B
hsa-miR-873-5p	IST1	hsa-miR-665	SLC38A7
hsa-miR-873-5p	THSD4	hsa-miR-665	HEXA
hsa-miR-873-5p	ESR2	hsa-miR-665	SYNGR2
hsa-miR-873-5p	BLOC1S6	hsa-miR-665	SLC19A3
hsa-miR-873-5p	NUDCD1	hsa-miR-665	SRCIN1
hsa-miR-873-5p	SPATA5	hsa-miR-665	APOL6
hsa-miR-873-5p	SEPTIN6	hsa-miR-665	SFXN3
hsa-miR-873-5p	SLC24A4	hsa-miR-665	PCDHA6
hsa-miR-873-5p	SETD9	hsa-miR-665	CACNG8
hsa-miR-873-5p	EVC	hsa-miR-665	MRO
hsa-miR-873-5p	G3BP1	hsa-miR-665	NDRG3
hsa-miR-873-5p	SHISA6	hsa-miR-665	UTP15
hsa-miR-873-5p	WNT7B	hsa-miR-665	ATP13A4
hsa-miR-873-5p	NPEPPS	hsa-miR-665	EIF1AD
hsa-miR-873-5p	PPP1R16B	hsa-miR-665	LLPH
hsa-miR-873-5p	EIF3L	hsa-miR-665	ZNF527
hsa-miR-873-5p	CPSF2	hsa-miR-665	ZC3H8
hsa-miR-873-5p	PERP	hsa-miR-665	SYAP1
hsa-miR-873-5p	ITPKB	hsa-miR-665	PPP1R15B
hsa-miR-873-5p	GRK1	hsa-miR-665	ZNF101
hsa-miR-873-5p	SMARCD1	hsa-miR-665	CASP8
hsa-miR-873-5p	GNL1	hsa-miR-665	ANKRD40
hsa-miR-873-5p	ZNF185	hsa-miR-665	TRIM6
hsa-miR-873-5p	CSTF1	hsa-miR-665	ZSWIM1
hsa-miR-873-5p	TIMM50	hsa-miR-665	BRI3BP
hsa-miR-873-5p	TBC1D28	hsa-miR-665	PLCD3
hsa-miR-873-5p	UNC119B	hsa-miR-665	WSB1
hsa-miR-873-5p	QPCTL	hsa-miR-665	ZNF681
hsa-miR-873-5p	ZNF736	hsa-miR-665	DTX3L
hsa-miR-873-5p	PRXL2B	hsa-miR-665	FDXACB1
hsa-miR-103a-3p	MCM7	hsa-miR-665	MTFMT
hsa-miR-103a-3p	YIF1B	hsa-miR-665	MAPK1IP1L
hsa-miR-103a-3p	TWNK	hsa-miR-665	FLCN
hsa-miR-103a-3p	LATS1	hsa-miR-665	EVI5L
hsa-miR-103a-3p	TMEM100	hsa-miR-665	STYX
hsa-miR-107	DHX16	hsa-miR-665	CD300LG
hsa-miR-150-5p	CD96	hsa-miR-665	CARNMT1
hsa-miR-150-5p	ZNF626	hsa-miR-665	PTGR2
hsa-miR-150-5p	OLAH	hsa-miR-665	ZSCAN29
hsa-miR-150-5p	GPBP1	hsa-miR-665	SPRED1
hsa-miR-150-5p	TRPS1	hsa-miR-665	ZNF555
hsa-miR-151a-3p	GLMN	hsa-miR-665	TES
hsa-miR-15a-5p	ATP6AP1	hsa-miR-665	FBXW8
hsa-miR-15a-5p	CENPJ	hsa-miR-665	PRXL2C
hsa-miR-15a-5p	FBXO3	hsa-miR-665	EVC
hsa-miR-15a-5p	CARD8	hsa-miR-665	TMEM145
hsa-miR-15a-5p	COP1	hsa-miR-665	PPFIBP1
hsa-miR-15a-5p	BDNF	hsa-miR-665	PIGW
hsa-miR-15b-5p	TAB2	hsa-miR-665	PSMF1
hsa-miR-15b-5p	SLC39A14	hsa-miR-665	NLRC3
hsa-miR-15b-5p	RPS3	hsa-miR-665	SLC36A2
hsa-miR-15b-5p	HMGA1	hsa-miR-665	ZSCAN22
hsa-miR-15b-5p	ARID2	hsa-miR-665	APAF1
hsa-miR-15b-5p	MARCKS	hsa-miR-665	RD3
hsa-miR-15b-5p	TCP1	hsa-miR-665	MIDEAS
hsa-miR-16-5p	SENP6	hsa-miR-665	STAT2
hsa-miR-16-5p	ACBD5	hsa-miR-665	THAP1
hsa-miR-16-5p	DUSP14	hsa-miR-665	UNC13D
hsa-miR-16-5p	KCNN4	hsa-miR-665	SPAST
hsa-miR-16-5p	RBM6	hsa-miR-665	RBM12B
hsa-miR-16-5p	PAFAH1B1	hsa-miR-665	AK4
hsa-miR-16-5p	PTPN18	hsa-miR-665	ZNF790
hsa-miR-16-5p	ZEB2	hsa-miR-665	C1orf174
hsa-miR-16-5p	PELO	hsa-miR-665	CLEC17A
hsa-miR-16-5p	WDR5B	hsa-miR-665	MARVELD2
hsa-miR-16-5p	PPM1A	hsa-miR-665	SBK1
hsa-miR-16-5p	TEX15	hsa-miR-665	SLC6A1
hsa-miR-16-5p	RPS12	hsa-miR-665	PDPN
hsa-miR-16-5p	SLC1A5	hsa-miR-665	SERAC1
hsa-miR-188-5p	MICA	hsa-miR-665	RNASEH2B
hsa-miR-188-5p	SLC43A3	hsa-miR-665	CDC34
hsa-miR-188-5p	TMEM170B	hsa-miR-665	MAK
hsa-miR-18a-5p	HNRNPR	hsa-miR-665	GRSF1
hsa-miR-18a-5p	LARGE1	hsa-miR-665	SH3RF2
hsa-miR-195-5p	VPS33B	hsa-miR-665	OGFRL1
hsa-miR-204-5p	ODF4	hsa-miR-665	SINHCAF
hsa-miR-204-5p	BRD4	hsa-miR-665	TBC1D24
hsa-miR-204-5p	BID	hsa-miR-665	HSD3B7
hsa-miR-204-5p	BBS9	hsa-miR-665	NEDD4L
hsa-miR-204-5p	TCF12	hsa-miR-665	HP1BP3
hsa-miR-204-5p	MYLK4	hsa-miR-665	GJC1
hsa-miR-211-5p	SLC22A6	hsa-miR-665	FRRS1L
hsa-miR-211-5p	SHOX2	hsa-miR-665	UQCRQ
hsa-miR-211-5p	MYO18A	hsa-miR-665	VENTX
hsa-miR-211-5p	EPHA4	hsa-miR-665	TMEM63A
hsa-miR-211-5p	LURAP1	hsa-miR-665	EIF4A3
hsa-miR-211-5p	ADCYAP1R1	hsa-miR-665	TMEM41B
hsa-miR-2116-3p	TENT2	hsa-miR-665	TASOR
hsa-miR-2116-3p	TCAIM	hsa-miR-665	PYGO1
hsa-miR-2682-5p	RHOG	hsa-miR-665	ANGPT4
hsa-miR-2682-5p	UBXN2A	hsa-miR-665	MRPS16
hsa-miR-2682-5p	NCOA4	hsa-miR-665	ZNF589
hsa-miR-29a-3p	TNFAIP3	hsa-miR-665	KLF2
hsa-miR-29a-3p	COX7A2L	hsa-miR-665	ERGIC2
hsa-miR-29a-3p	SARS1	hsa-miR-665	SHC3
hsa-miR-3121-3p	TMC7	hsa-miR-665	PDE11A
hsa-miR-324-5p	DEF8	hsa-miR-665	MPHOSPH8
hsa-miR-324-5p	XPO6	hsa-miR-665	ALKBH5
hsa-miR-324-5p	KLHDC3	hsa-miR-665	CDKAL1
hsa-miR-324-5p	DYRK1A	hsa-miR-665	SLC30A6
hsa-miR-324-5p	ARID1A	hsa-miR-665	RIF1
hsa-miR-324-5p	DBT	hsa-miR-665	TBC1D13
hsa-miR-324-5p	MYO1C	hsa-miR-665	LIN7C
hsa-miR-324-5p	ARID5A	hsa-miR-665	SLC30A10
hsa-miR-324-5p	KCNG1	hsa-miR-665	PCDHB11
hsa-miR-330-3p	MLH1	hsa-miR-665	RHOF
hsa-miR-34a-5p	COPZ1	hsa-miR-665	UGGT1
hsa-miR-34a-5p	FASLG	hsa-miR-665	NRIP3
hsa-miR-34a-5p	RNF167	hsa-miR-665	AS3MT
hsa-miR-34a-5p	SIRT6	hsa-miR-665	CCPG1
hsa-miR-34a-5p	PRR3	hsa-miR-665	HOMEZ
hsa-miR-34a-5p	PAM	hsa-miR-665	PCDHB16
hsa-miR-34a-5p	KCNH2	hsa-miR-665	CD209
hsa-miR-34a-5p	NR4A2	hsa-miR-665	HRH4
hsa-miR-34a-5p	POLL	hsa-miR-665	STEEP1
hsa-miR-34a-5p	CTIF	hsa-miR-665	LHPP
hsa-miR-34a-5p	RAP2A	hsa-miR-665	NPFFR1
hsa-miR-34a-5p	PDGFRB	hsa-miR-665	PHACTR4
hsa-miR-34a-5p	RALB	hsa-miR-665	ARMH3
hsa-miR-34a-5p	H4C2	hsa-miR-665	ZNF329
hsa-miR-34a-5p	STRAP	hsa-miR-665	ZNF556
hsa-miR-34a-5p	FOXP1	hsa-miR-665	CNR2
hsa-miR-34a-5p	ZMYM4	hsa-miR-665	EGF
hsa-miR-34a-5p	NT5C2	hsa-miR-665	GNS
hsa-miR-34a-5p	LTA	hsa-miR-665	MATN3
hsa-miR-34a-5p	BIRC3	hsa-miR-665	CCL22
hsa-miR-34a-5p	BIK	hsa-miR-665	LLGL1
hsa-miR-34a-5p	B4GALT3	hsa-miR-665	HUS1
hsa-miR-34b-5p	ARIH2	hsa-miR-665	CRKL
hsa-miR-34b-5p	SPAM1	hsa-miR-665	NR2F6
hsa-miR-3612	ZNF573	hsa-miR-665	RAB8A
hsa-miR-3612	ALDOA	hsa-miR-665	SKIL
hsa-miR-3612	ZNF726	hsa-miR-665	CCR4
hsa-miR-449c-5p	MALT1	hsa-miR-665	NMUR1
hsa-miR-4735-3p	ISCU	hsa-miR-665	GNAI3
hsa-miR-497-5p	TM4SF1	hsa-miR-665	KIF1C
hsa-miR-497-5p	TMEM161B	hsa-miR-665	MSMO1
hsa-miR-497-5p	HOXA3	hsa-miR-665	SHOX
hsa-miR-497-5p	SLC29A1	hsa-miR-665	SUMO2
hsa-miR-516b-5p	TIAF1	hsa-miR-665	SNRPD1
hsa-miR-519e-5p	ZNF254	hsa-miR-665	FBXW2
hsa-miR-519e-5p	PDE1A	hsa-miR-665	GNG3
hsa-miR-520f-3p	CAPRIN2	hsa-miR-665	ZNF212
hsa-miR-642a-5p	LENG9	hsa-miR-665	ZNF770
hsa-miR-642a-5p	GNAZ	hsa-miR-665	IDE
hsa-miR-642a-5p	STC1	hsa-miR-665	CSTF1
hsa-miR-642a-5p	NEDD9	hsa-miR-665	ZNF141
hsa-miR-650	TMED4	hsa-miR-665	PLEKHG2
hsa-miR-650	C11orf54	hsa-miR-665	ATM
hsa-miR-650	CCNB1	hsa-miR-665	ZNF738
hsa-miR-650	EPGN	hsa-miR-665	DHODH
hsa-miR-650	ATM	hsa-miR-665	RPL28
hsa-miR-650	SIGLEC9	hsa-miR-665	ELP6
hsa-miR-650	ZNF639	hsa-miR-665	SUMF2
hsa-miR-650	ESF1	hsa-miR-665	ATP8B2
hsa-miR-650	ZNF69	hsa-miR-665	TNPO3
hsa-miR-650	TFAP4	hsa-miR-665	PKNOX2
hsa-miR-650	NME2	hsa-miR-665	SFMBT2
hsa-miR-6512-3p	CCDC8	hsa-miR-665	IRAK2
hsa-miR-6512-3p	CENPL	hsa-miR-665	POLR3D
hsa-miR-6512-3p	ARHGAP11A	hsa-miR-665	CAMLG
hsa-miR-6512-3p	PARD3B	hsa-miR-665	CD3G
hsa-miR-6512-3p	TBC1D24	hsa-miR-665	TAT
hsa-miR-6512-3p	TRMT2B	hsa-miR-665	GM2A
hsa-miR-6720-5p	LAX1	hsa-miR-665	ARSA
hsa-miR-6720-5p	AMD1	hsa-miR-665	FUT2
hsa-miR-6720-5p	TTC39A	hsa-miR-665	IGF1
hsa-miR-6720-5p	ZYG11A	hsa-miR-665	CYP2C19
hsa-miR-6720-5p	MYLK3	hsa-miR-665	HRH1
hsa-miR-6720-5p	TFPI	hsa-miR-665	RPL35A
hsa-miR-6720-5p	UTP4	hsa-miR-665	DNM2
hsa-miR-6720-5p	GABPB1	hsa-miR-665	RAB19
hsa-miR-6720-5p	TMEM169	hsa-miR-665	SLX4IP
hsa-miR-6720-5p	ZNF331	hsa-miR-665	NUGGC
hsa-miR-6720-5p	HSD17B12	hsa-miR-665	ARGFX
hsa-miR-6720-5p	SGTB	hsa-miR-665	ZNF805
hsa-miR-6720-5p	PCDH7	hsa-miR-665	ABCF1
hsa-miR-6720-5p	MTHFD1	hsa-miR-665	ABHD17B
hsa-miR-6720-5p	NPY4R	hsa-miR-665	SLC35F1
hsa-miR-6720-5p	GPR75	hsa-miR-665	AP1S3
hsa-miR-6720-5p	SC5D	hsa-miR-665	ACBD7
hsa-miR-6720-5p	DDX52	hsa-miR-665	ZNF99
hsa-miR-6720-5p	RPS19	hsa-miR-665	DNA2
hsa-miR-6720-5p	KLF10	hsa-miR-665	NUDT19
hsa-miR-6835-3p	ROBO1	hsa-miR-665	FBXO45
hsa-miR-6835-3p	USP44	hsa-miR-665	TXNL4B
hsa-miR-6835-3p	SLC38A9	hsa-miR-665	SAR1A
hsa-miR-6835-3p	SEC31A	hsa-miR-665	SETD9
hsa-miR-6835-3p	XPOT	hsa-miR-665	AGAP9
hsa-miR-6838-5p	RPS6KB1	hsa-miR-665	ZNF783
hsa-miR-6838-5p	PDIA6	hsa-miR-665	SLC16A4
hsa-miR-6838-5p	FGFR4	hsa-miR-665	NCR3LG1
hsa-miR-6838-5p	HNRNPA1L2	hsa-miR-665	PAPOLA
hsa-miR-873-5p	C21orf58	hsa-miR-665	SOAT1
hsa-miR-873-5p	GDPD5	hsa-miR-665	TMCO1
hsa-miR-103a-3p	NUMB	hsa-miR-670-5p	TACC2
hsa-miR-103a-3p	SLC28A1	hsa-miR-670-5p	ZNHIT6
hsa-miR-103a-3p	DAPK1	hsa-miR-670-5p	C11orf54
hsa-miR-103a-3p	SEMA6A	hsa-miR-670-5p	C14orf180
hsa-miR-103a-3p	TJP1	hsa-miR-670-5p	THSD4
hsa-miR-103a-3p	ALG2	hsa-miR-670-5p	ZNF385A
hsa-miR-103a-3p	SLC35A4	hsa-miR-670-5p	CTBP2
hsa-miR-103a-3p	UBR3	hsa-miR-670-5p	MFSD9
hsa-miR-103a-3p	PRR14L	hsa-miR-670-5p	NFAM1
hsa-miR-103a-3p	PDZD8	hsa-miR-670-5p	TMEM174
hsa-miR-103a-3p	NIN	hsa-miR-670-5p	GOLGA8A
hsa-miR-103a-3p	IDH3A	hsa-miR-670-5p	SEMA4B
hsa-miR-103a-3p	NFIA	hsa-miR-670-5p	SEMA4C
hsa-miR-103a-3p	TRIQK	hsa-miR-670-5p	PNPO
hsa-miR-103a-3p	SDCBP	hsa-miR-670-5p	ZSWIM6
hsa-miR-103a-3p	CKAP5	hsa-miR-670-5p	TGIF2
hsa-miR-103a-3p	ADGRL1	hsa-miR-670-5p	NUP37
hsa-miR-103a-3p	XPO7	hsa-miR-670-5p	HOXD1
hsa-miR-103a-3p	FAM98A	hsa-miR-670-5p	EIF5
hsa-miR-103a-3p	TM7SF3	hsa-miR-670-5p	DYRK2
hsa-miR-103a-3p	MTFR1L	hsa-miR-670-5p	SGPL1
hsa-miR-103a-3p	RIC1	hsa-miR-670-5p	SIX1
hsa-miR-103a-3p	SLC52A2	hsa-miR-670-5p	CLDN12
hsa-miR-103a-3p	KLHL18	hsa-miR-670-5p	DPF2
hsa-miR-103a-3p	SERPINB5	hsa-miR-670-5p	ANKRD33B
hsa-miR-103a-3p	PTPN3	hsa-miR-670-5p	SEMA4G
hsa-miR-103a-3p	RPN1	hsa-miR-6720-5p	TNPO1
hsa-miR-103a-3p	SFRP4	hsa-miR-6720-5p	VHL
hsa-miR-103a-3p	MTMR4	hsa-miR-6720-5p	ZNF451
hsa-miR-103a-3p	KIF23	hsa-miR-6720-5p	PPIL6
hsa-miR-103a-3p	CITED2	hsa-miR-6720-5p	ZNF286A
hsa-miR-103a-3p	ZFHX3	hsa-miR-6720-5p	ANKRD42
hsa-miR-103a-3p	ABCF2	hsa-miR-6720-5p	MTRF1L
hsa-miR-103a-3p	EDC3	hsa-miR-6720-5p	LPIN3
hsa-miR-103a-3p	SLC9A6	hsa-miR-6720-5p	RBM23
hsa-miR-103a-3p	IGSF3	hsa-miR-6720-5p	KLHL28
hsa-miR-103a-3p	DST	hsa-miR-6720-5p	OR51E2
hsa-miR-103a-3p	FAM229B	hsa-miR-6720-5p	MRPS21
hsa-miR-103a-3p	IRF2BP2	hsa-miR-6720-5p	PCBD2
hsa-miR-103a-3p	MYO5B	hsa-miR-6720-5p	RELT
hsa-miR-103a-3p	ALDH3B1	hsa-miR-6720-5p	ZNF610
hsa-miR-107	RCC1	hsa-miR-6720-5p	SPNS3
hsa-miR-107	BABAM1	hsa-miR-6720-5p	RBM43
hsa-miR-107	TM9SF1	hsa-miR-6720-5p	EPB41
hsa-miR-107	TUBB	hsa-miR-6720-5p	SPRYD4
hsa-miR-107	RPSA	hsa-miR-6720-5p	CHST6
hsa-miR-107	FAM207A	hsa-miR-6720-5p	RETREG3
hsa-miR-107	AMOT	hsa-miR-6720-5p	PAQR7
hsa-miR-107	RAD51	hsa-miR-6720-5p	AGTRAP
hsa-miR-107	NNT	hsa-miR-6720-5p	POLR3K
hsa-miR-107	ZCCHC14	hsa-miR-6720-5p	WDR12
hsa-miR-107	GPR89B	hsa-miR-6720-5p	DNAJC22
hsa-miR-107	PCSK5	hsa-miR-6720-5p	NDUFB5
hsa-miR-107	MRPL2	hsa-miR-6720-5p	CHAF1B
hsa-miR-107	CLIP1	hsa-miR-6720-5p	SF3A1
hsa-miR-107	YAF2	hsa-miR-6720-5p	PAICS
hsa-miR-107	NF1	hsa-miR-6720-5p	PRND
hsa-miR-107	TCF19	hsa-miR-6720-5p	CCDC113
hsa-miR-107	ZDHHC4	hsa-miR-6720-5p	OR7D2
hsa-miR-150-5p	GPR137B	hsa-miR-6720-5p	GTF2B
hsa-miR-150-5p	SYNPO2L	hsa-miR-6720-5p	ATF3
hsa-miR-150-5p	RANGAP1	hsa-miR-6720-5p	LYZ
hsa-miR-150-5p	ARSL	hsa-miR-6720-5p	VHLL
hsa-miR-150-5p	SLC25A44	hsa-miR-6720-5p	STK32A
hsa-miR-150-5p	MFSD2A	hsa-miR-6720-5p	STMP1
hsa-miR-150-5p	PNPLA3	hsa-miR-6720-5p	TBCCD1
hsa-miR-150-5p	HOOK3	hsa-miR-6720-5p	ALOX15
hsa-miR-150-5p	TRPV2	hsa-miR-6720-5p	PDK3
hsa-miR-150-5p	BDP1	hsa-miR-6720-5p	ZNF234
hsa-miR-150-5p	KLHL7	hsa-miR-6720-5p	GIMAP6
hsa-miR-150-5p	PARD3	hsa-miR-6805-3p	ASB8
hsa-miR-150-5p	AS3MT	hsa-miR-6805-3p	ICOSLG
hsa-miR-150-5p	MSH3	hsa-miR-6805-3p	CDHR1
hsa-miR-150-5p	TRAPPC10	hsa-miR-6805-3p	PTPN2
hsa-miR-150-5p	HAS2	hsa-miR-6805-3p	MTO1
hsa-miR-150-5p	WDR53	hsa-miR-6805-3p	LYPD6
hsa-miR-150-5p	KANSL3	hsa-miR-6805-3p	SELENOS
hsa-miR-150-5p	IP6K2	hsa-miR-6805-3p	DBT
hsa-miR-151a-3p	CECR2	hsa-miR-6805-3p	VPS8
hsa-miR-151a-3p	NTRK3	hsa-miR-6805-3p	FFAR2
hsa-miR-151a-3p	SETD7	hsa-miR-6805-3p	GPR155
hsa-miR-151a-3p	PSMF1	hsa-miR-6838-5p	DENND6A
hsa-miR-151a-3p	TCOF1	hsa-miR-6838-5p	CYP26B1
hsa-miR-151a-3p	MBTD1	hsa-miR-6838-5p	CLIP4
hsa-miR-151a-3p	NDE1	hsa-miR-6838-5p	PHC3
hsa-miR-15a-5p	DIAPH1	hsa-miR-6838-5p	RAB15
hsa-miR-15a-5p	SOX5	hsa-miR-6838-5p	RAMAC
hsa-miR-15a-5p	NOTCH2	hsa-miR-6838-5p	USP42
hsa-miR-15a-5p	NOP2	hsa-miR-6838-5p	OSCAR
hsa-miR-15a-5p	CHD4	hsa-miR-6838-5p	AHNAK2
hsa-miR-15a-5p	CNN3	hsa-miR-6838-5p	JPT2
hsa-miR-15a-5p	HDHD2	hsa-miR-6838-5p	OSBPL3
hsa-miR-15a-5p	PRKCD	hsa-miR-6838-5p	ZNRF2
hsa-miR-15a-5p	CLCN3	hsa-miR-6838-5p	RASEF
hsa-miR-15a-5p	HYOU1	hsa-miR-6838-5p	SNX16
hsa-miR-15a-5p	C15orf39	hsa-miR-6838-5p	MINK1
hsa-miR-15a-5p	HPF1	hsa-miR-6838-5p	NEGR1
hsa-miR-15a-5p	RECK	hsa-miR-6838-5p	YIPF6
hsa-miR-15a-5p	GSK3B	hsa-miR-6838-5p	PPP2R5C
hsa-miR-15a-5p	UGDH	hsa-miR-6838-5p	UBE2H
hsa-miR-15a-5p	TRIM28	hsa-miR-6838-5p	SNRPB2
hsa-miR-15a-5p	NAB1	hsa-miR-6838-5p	E2F7
hsa-miR-15a-5p	CCT6B	hsa-miR-6838-5p	CAMSAP1
hsa-miR-15a-5p	KANK1	hsa-miR-6838-5p	CASK
hsa-miR-15a-5p	ANKRD36	hsa-miR-6838-5p	ASH1L
hsa-miR-15a-5p	HSPE1-MOB4	hsa-miR-6838-5p	ATG14
hsa-miR-15a-5p	ATF2	hsa-miR-6838-5p	TTLL5
[truncated: 1,074 more rows]
