# Supplementary material for: A network-based approach reveals long non-coding RNAs associated with disease activity in lupus nephritis: key pathways for flare and potential biomarkers to be used as liquid biopsies
Source: Front Immunol. 2023 Jul 5;14:1203848. doi: 10.3389/fimmu.2023.1203848 (PMC10355154; doi:10.3389/fimmu.2023.1203848)
Supplement: Supplementary file 9 [file Table_6.xlsx]

## Sheet: Suppl. Table 6
Supplementary Table 6. List of FAM30A and MIR600HG ceRNA network edges
miRNA	target
hsa-miR-103a-3p	ITM2C
hsa-miR-150-5p	EXO5
hsa-miR-150-5p	BMP8B
hsa-miR-15b-5p	LAMC1
hsa-miR-15b-5p	WEE1
hsa-miR-15b-5p	BCL7A
hsa-miR-16-5p	ITPR1
hsa-miR-204-5p	DPF3
hsa-miR-204-5p	BCL7A
hsa-miR-211-5p	DPF3
hsa-miR-211-5p	BCL7A
hsa-miR-211-5p	SPIB
hsa-miR-324-5p	AMZ1
hsa-miR-324-5p	SOBP
hsa-miR-330-3p	SYNPO
hsa-miR-34a-5p	CD40
hsa-miR-34a-5p	PEG10
hsa-miR-34a-5p	TP73
hsa-miR-3612	CPNE5
hsa-miR-3612	TNFRSF13C
hsa-miR-3612	IFNLR1
hsa-miR-3612	PEG10
hsa-miR-449a	PEG10
hsa-miR-497-5p	WEE1
hsa-miR-650	CPNE5
hsa-miR-650	IFNLR1
hsa-miR-650	BMP8A
hsa-miR-6512-3p	SLC9A7
hsa-miR-6512-3p	TNFRSF13C
hsa-miR-6720-5p	TNFRSF13C
hsa-miR-6720-5p	HS3ST1
hsa-miR-6835-3p	SYNPO
hsa-miR-6838-5p	LAMC1
hsa-miR-6838-5p	WEE1
hsa-miR-15a-5p	ITPR1
hsa-miR-15b-5p	ITPR1
hsa-miR-18a-5p	LARGE1
hsa-miR-211-5p	ITPR1
hsa-miR-324-5p	KCNG1
hsa-miR-15a-5p	SOX5
hsa-miR-15a-5p	WEE1
hsa-miR-16-5p	WEE1
hsa-miR-195-5p	LAMC1
hsa-miR-204-5p	ITPR1
hsa-miR-2682-5p	IFNLR1
hsa-miR-324-5p	UGT8
hsa-miR-34a-5p	IFNLR1
hsa-miR-34b-5p	IFNLR1
hsa-miR-34c-5p	IFNLR1
hsa-miR-449a	IFNLR1
hsa-miR-449b-5p	IFNLR1
hsa-miR-449c-5p	IFNLR1
hsa-miR-497-5p	LAMC1
hsa-miR-650	PRICKLE1
hsa-miR-6720-5p	FCRL2
hsa-miR-103a-3p	FAM30A
hsa-miR-150-5p	FAM30A
hsa-miR-15b-5p	FAM30A
hsa-miR-16-5p	FAM30A
hsa-miR-204-5p	FAM30A
hsa-miR-211-5p	FAM30A
hsa-miR-324-5p	FAM30A
hsa-miR-330-3p	FAM30A
hsa-miR-34a-5p	FAM30A
hsa-miR-3612	FAM30A
hsa-miR-449a	FAM30A
hsa-miR-497-5p	FAM30A
hsa-miR-650	FAM30A
hsa-miR-6512-3p	FAM30A
hsa-miR-6720-5p	FAM30A
hsa-miR-6835-3p	FAM30A
hsa-miR-6838-5p	FAM30A
hsa-miR-15a-5p	FAM30A
hsa-miR-18a-5p	FAM30A
hsa-miR-195-5p	FAM30A
hsa-miR-2682-5p	FAM30A
hsa-miR-34b-5p	FAM30A
hsa-miR-34c-5p	FAM30A
hsa-miR-449b-5p	FAM30A
hsa-miR-449c-5p	FAM30A
hsa-miR-140-3p	ZDHHC23
hsa-miR-140-3p	WEE1
hsa-miR-1913	MGAT5
hsa-miR-2467-3p	PRICKLE1
hsa-miR-2467-3p	BMP8A
hsa-miR-296-3p	B4GALT2
hsa-miR-455-3p	SLC9A7
hsa-miR-455-3p	IFNLR1
hsa-miR-455-3p	BMP8A
hsa-miR-4784	PEG10
hsa-miR-483-3p	TSPAN3
hsa-miR-483-3p	PIK3C2B
hsa-miR-483-3p	HS3ST1
hsa-miR-532-3p	CD200
hsa-miR-665	SLC9A7
hsa-miR-665	PRICKLE1
hsa-miR-665	IFNLR1
hsa-miR-665	PPFIBP1
hsa-miR-665	CLEC17A
hsa-miR-665	CNR2
hsa-miR-665	AP1S3
hsa-miR-6805-3p	ICOSLG
hsa-miR-3150b-3p	PEG10
hsa-miR-455-3p	BCL7A
hsa-miR-140-3p	SLC23A1
hsa-miR-2467-3p	LAMC1
hsa-miR-3189-3p	PNPLA7
hsa-miR-4731-5p	NEK8
hsa-miR-483-3p	OSBPL10
hsa-miR-140-3p	MIR600HG
hsa-miR-15b-5p	MIR600HG
hsa-miR-16-5p	MIR600HG
hsa-miR-1913	MIR600HG
hsa-miR-2467-3p	MIR600HG
hsa-miR-296-3p	MIR600HG
hsa-miR-455-3p	MIR600HG
hsa-miR-4784	MIR600HG
hsa-miR-483-3p	MIR600HG
hsa-miR-497-5p	MIR600HG
hsa-miR-532-3p	MIR600HG
hsa-miR-6512-3p	MIR600HG
hsa-miR-665	MIR600HG
hsa-miR-6720-5p	MIR600HG
hsa-miR-6805-3p	MIR600HG
hsa-miR-6838-5p	MIR600HG
hsa-miR-15a-5p	MIR600HG
hsa-miR-3150b-3p	MIR600HG
hsa-miR-195-5p	MIR600HG
hsa-miR-3189-3p	MIR600HG
hsa-miR-4731-5p	MIR600HG
